# Supplementary material for: A Genomic Sequencing Approach to Newborn Mass Screening and Its Opportunities
Source: JAMA Netw Open. 2025 Oct 17;8(10):e2538198. doi: 10.1001/jamanetworkopen.2025.38198 (PMC12534850; doi:10.1001/jamanetworkopen.2025.38198)
Supplement: Supplement 1. — eTable 1. Summary of Previous Newborn Molecular Screening Projects eTable 2. Genes and Associated Conditions Included in the Neogen Panel eTable 3. Summary of Clinical and Genetic Findings in Screen-Positive Newborns eTable 4. List of Recurrent Genetic Variants Identified in ≥3 Unrelated Individuals [file jamanetwopen-e2538198-s001.xlsx]

## Sheet: Table of Contents
	Supplemental Online Content
	Carli D, Quarello P, Porta F, et al. A genomic sequencing approach to newborn mass
	screening and its opportunities. JAMA Netw Open. 2025;8(10):e2538198.
	doi:10.1001/jamanetworkopen.2025.38198
	eTable 1. Summary of Previous Newborn Molecular Screening Projects
	eTable 2. Genes and Associated Conditions Included in the Neogen Panel
	eTable 3. Summary of Clinical and Genetic Findings in Screen-Positive Newborns
	eTable 4. List of Recurrent Genetic Variants Identified in ≥3 Unrelated Individuals
	This supplemental material has been provided by the authors to give readers
	additional information about their work.

## Sheet: eTable 1
Study	Country	Number of genes included	Diseases included	Sequencing methods	Disease framework	Enrollment rate (%)	Enrolled patients	Turnaround time (days)	Positive patients (%)	Reference
BabyDetect	Belgium	405	165	targeted NGS	Childhood-onset	0.9	3.847	51	1.8	Boemer et al. Nature Medicine 2025
NeoExome	China	601	542	targeted NGS	Childhood onset + adulthood onset	na	3.423	na	12	Cao et al. Mol Genet Genomic Med 2024
GUARDIAN	USA	255	237	GS	Childhood-onset	0.72	3.982	49.5-32.5	3.7	Ziegler et al. JAMA 2025
BeginNGS	USA	na	412	GS	Childhood-onset	0.36	122***	na	4.2	Kingsmore et al. Am J Hum Genet 2024
-	USA	268	na	WES/GS	Childhood onset	na	617	37-56	4.4	Balciuniene et al. JAMA Network Open 2023
-	China	164	94	targeted NGS	Childhood-onset	na	11,220	na	2.2	Wang et al. J Glob Health 2023
-	China	142	128	targeted NGS	Childhood-onset	na	29,601	na	2.7	Chen et al. JAMA Netw Open 2023
-	China	246	223	GS	Childhood-onset	na	321	na	1.9	Jian et al. Clin Transl Med. 2022
-	China	465	596	targeted NGS	Childhood-onset	na	11,484	na	7.9	Hao et al. J Genet Genomics 2022
-	China	573	>200	targeted NGS	Childhood-onset	na	1,127	na	0.5	Luo et al. Ann Transl Med. 2020
NC NEXUS	USA	466	na	WES	Childhood-onset	na	106**	na	18.7	Roman et al. Am J Hum Genet 2020
BabySeq	USA	954	na	WES/GS	Childhood onset + adulthood onset	na	159*	na	9.4	Ceyhan-Birsoy et al. Am J Hum Genet 2019
*not only healthy newborns: 80% healthy, 20% NICU
**57.5% healthy newborns, 42.5% metabolic or hearing loss
***100% NICU

## Sheet: eTable 2
GENE	OMIM GENE	CONDITION	OMIM CONDITION	INHERITANCE	CLINICAL AREA	PRESENT IN ITALIAN TRADITIONAL NBS
ABCB11	603201	Cholestasis, progressive familial intrahepatic 2	601847	AR	Gastroenterology
ABCB4	171060	Cholestasis, progressive familial intrahepatic 3	602347	AR	Gastroenterology
ABCC8	600509	Hyperinsulinemic hypoglycemia, familial 1	256450	AR	Endocrine
ABCD1	300371	Adrenoleukodystrophy	300100	XL	Metabolism
ACADM	607008	Acyl-CoA Dehydrogenase, Medium Chain, Deficiency of	201450	AR	Metabolism	yes
ACADS	606885	Short-Chain Acyl-CoA Dehydrogenase (SCAD) Deficiency - Infantile	201470	AR	Metabolism	yes
ACADSB	600301	2-Methylbutyrylglycinuria	610006	AR	Metabolism	yes
ACADVL	609575	VLCAD deficiency	201475	AR	Metabolism	yes
ACAT1	607809	Alpha-Methylacetoacetic Aciduria	203750	AR	Metabolism	yes
ACSF3	614245	Combined malonic and methylmalonic aciduria	614265	AR	Metabolism
ACTA2	102620	Aortic aneurysm, familial thoracic 6	611788	AD	Cardiovascular
ACTG1	102560	Deafness, autosomal dominant 20/26	604717	AD	Sensory organs
ADA	608958	Severe Combined Immunodeficiency due to ADA Deficiency	102700	AR	Immunology
ADGRV1	602851	Usher syndrome, type 2C	605472	AR	Sensory organs
AGL	610860	Glycogen Storage Disease III	232400	AR	Metabolism
AGRN	103320	Myasthenic syndrome, congenital, 8	615120	AR	Neuromuscolar
AGXT	604285	Hyperoxaluria, primary, type 1	259900	AR	Nephrology
AHCY	180960	Hypermethioninemia with deficiency of S- Adenosylhomocysteine Hydrolase	613752	AR	Metabolism	yes
AICDA	605257	Immunodeficiency with hyper-IgM, type 2	605258	AR	Immunology
AIFM1	300169	Deafness, X-linked 5 / Cowchock Syndrome	300614	XL	Sensory organs
AIRE	607358	Autoimmune polyendocrinopathy syndrome	240300	AD, AR	Endocrine
AK2	103020	Reticular dysgenesis	267500	AR	Immunology
AKR1D1	604741	Bile acid synthesis defect, congenital, 2	235555	AR	Gastroenterology
AKT2	164731	Hypoinsulinemic hypoglycemia with hemihypertrophy	240900	AD	Endocrine
ALDH7A1	107323	Epilepsy, pyridoxine-dependent	266100	AR	Metabolism	yes
ALDOB	612724	Fructose intolerance, hereditary	229600	AR	Metabolism
ALPL	171760	Hypophosphatasia, infantile	241500	AR	Endocrine
ALX3	606014	Frontonasal dysplasia 1	136760	AR	Neurosurgery
ALX4	605420	Frontonasal dysplasia 2	613451	AR	Neurosurgery
AMN	605799	Imerslund-Grasbeck syndrome 2	618882	AR	Metabolism
AP3B1	603401	Hermansky-Pudlak syndrome 2	608233	AR	Immunology
AP3D1	607246	Hermansky-Pudlak syndrome 1	617050	AR	Immunology
APC	611731	Familial Adenomatous Polyposis	175100	AD	Oncology
APOB	107730	Familial hypercholesterolemia due to ligand-defective APOB	144010	AD	Endocrine
AR	313700	Androgen insensitivity	300068	XL	Endocrine
ARG1	608313	Argininemia	207800	AR	Metabolism	yes
ARSA	607574	Metachromatic Leukodystrophy	250100	AR	Metabolism
ARSB	611542	Mucopolysaccharidosis type VI (Maroteaux-Lamy)	253200	AR	Metabolism
ASAH1	613468	Farber lipogranulomatosis	228000	AR	Metabolism
ASL	608310	Argininosuccinic aciduria	207900	AR	Metabolism	yes
ASS1	603570	Citrullinemia	215700	AR	Metabolism	yes
ATP2B2	108733	Deafness, autosomal dominant 82	619804	AD	Sensory organs
ATP7B	277900	Wilson disease	606882	AR	Gastroenterology
ATP8B1	602397	Cholestasis, progressive familial intrahepatic 1	211600	AR	Gastroenterology
BCKDHA	608348	Maple syrup urine disease, type Ia, Ib, and type II	248600	AR	Metabolism	yes
BCKDHB	248611	Maple syrup urine disease, type Ib	248600	AR	Metabolism	yes
BCKDK	614901	Branched-chain keto acid dehydrogenase kinase deficiency	614923	AR	Metabolism
BLM	604610	Bloom syndrome	210900	AR	Oncology
BLNK	604515	Agammaglobulinemia 4	613502	AR	Immunology
BMP1	614856	Osteogenesis imperfecta, type XIII	112264	AR	Endocrine
BMPR1A	174900	Polyposis, juvenile intestinal	601299	AD	Oncology
BRCA2	600185	Fanconi anemia, complementation group D1	605724	AR	Hematology
BRIP1	605882	Fanconi Anemia complementation group J	609054	AR	Hematology
BSND	606412	Bartter syndrome type 4A (recessive)	602522	AR	Sensory organs
BTD	609019	Biotinidase Deficiency	253260	AR	Metabolism	yes
BTK	300755	Agammaglobulinemia, X-linked 1	300300	XL	Immunology
CA5A	114761	Hyperammonemia due to carbonic anhydrase VA deficiency	615751	AR	Metabolism
CABP2	607314	Deafness, autosomal recessive 93	614899	AR	Sensory organs
CASQ2	114251	Ventricular tachycardia, catecholaminergic polymorphic, 2 (recessive)	611938	AR	Cardiovascular
CASR	601199	Hyperparathyroidism, neonatal severe	239200	AR	Endocrine
CBS	613381	Homocystinuria, B6-responsive and nonresponsive types	236200	AR	Metabolism	yes
CD27	186711	Lymphoproliferative syndrome 2	615122	AR	Immunology
CD3D	186790	Immunodeficiency 19, severe combined	615617	AR	Immunology
CD3E	186830	Immunodeficiency 18	615615	AR	Immunology
CD3Z	186780	Immunodeficiency 25	610163	AR	Immunology
CD40	109535	Immunodeficiency with hyper-IgM, type 3	606843	AR	Immunology
CD40LG	300386	Immunodeficiency, X-linked, with hyper-IgM	308230	XL	Immunology
CD79A	112205	Agammaglobulinemia 3	613501	AR	Immunology
CD79B	147245	Agammaglobulinemia 6	612692	AR	Immunology
CDC14A	603504	Deafness, autosomal recessive 32	608653	AR	Sensory organs
CDH23	605516	Usher Syndrome, type 1D	601067	AR	Sensory organs
CEACAM16	614591	Deafness, AD/AR	614614	AD, AR	Sensory organs
CFTR	602421	Cystic Fibrosis	219700	AR	Pneumology
CHAT	118490	Myasthenic syndrome, congenital, 6, presynaptic	254210	AR	Neuromuscolar
CHD7	608892	Hypogonadotropic hypogonadism 5 with or without anosmia	612370	AD	Endocrine
CHRNA1	100690	Myasthenic syndrome, congenital, 1A, slow-channel	601462	AD, AR	Neuromuscolar
CHRNB1	100710	Myasthenic syndrome, congenital, 2A, slow-channel	616313	AD, AR	Neuromuscolar
CHRND	100720	Myasthenic syndrome, congenital, 3B, fast-channel	616322	AR	Neuromuscolar
CHRNE	100725	Myasthenic syndrome, congenital, 4A, slow-channel	605809	AD, AR	Neuromuscolar
CIB2	605564	Usher Syndrome, type IJ	614869	AR	Sensory organs
CLDN14	605608	Deafness, autosomal recessive 29	614035	AR	Sensory organs
CLPP	601119	Deafness, autosomal recessive 81 (aka Perrault syndrome 3)	614129	AR	Sensory organs
COL11A1	120280	Stickler syndrome, type II / Marshall syndrome	604841	AD	Sensory organs
COL11A2	120290	Deafness, autosomal dominant 13 (DFNA13)	601868	AD	Sensory organs
COL13A1	120350	Myasthenic syndrome, congenital, 19	616720	AR	Neuromuscolar
COL1A1	120150	Osteogenesis Imperfecta, type I	166200	AD	Endocrine
COL1A2	120160	Ehlers-Danlos syndrome, cardiac valvular form	225320	AR	Cardiovascular
COL3A1	120180	Ehlers-Danlos Syndrome Type IV - Vascular Type	130050	AD	Cardiovascular
COLQ	603033	Myasthenic syndrome, congenital, 5	603034	AR	Neuromuscolar
COQ2	609825	Coenzyme Q10 deficiency, primary, 1	607426	AR	Nephrology
COQ6	614647	Coenzyme Q10 deficiency, primary, 6	614650	AR	Nephrology
CORO1A	605000	Immunodeficiency 8	615401	AR	Immunology
CPS1	608307	Carbamoylphosphate synthetase I deficiency	237300	AR	Metabolism
CPT1A	600528	CPT deficiency, hepatic, type IA	255120	AR	Metabolism	yes
CPT2	600650	Myopathy due to CPTII Deficiency	255110	AR	Neuromuscolar
CREB3L1	616229	Osteogenesis imperfecta, type XVI	616215	AR	Endocrine
CRTAP	605497	Osteogenesis imperfecta, type VII	610682	AR	Endocrine
CRYM	123740	Deafness, autosomal dominant 40	616357	AD	Sensory organs
CTNS	606272	Cystinosis, nephropathic	219800	AR	Nephrology
CUBN	602997	Imerslund-Grasbeck syndrome 1	261100	AR	Metabolism
CYBA	608508	Chronic granulomatous disease 4, autosomal recessive	233690	AR	Immunology
CYBB	300481	Chronic granulomatous disease, X-linked	306400	XL	Immunology
CYBC1	618334	Chronic granulomatous disease 5, autosomal recessive	618935	AR	Immunology
CYP11B1	610613	Adrenal hyperplasia, congenital, due to 11-beta-hydroxylase deficiency	202010	AR	Endocrine
CYP17A1	609300	17-alpha-hydroxylase/17,20-lyase deficiency	202110	AR	Endocrine
CYP21A2	613815	Adrenal hyperplasia, congenital, due to 21-hydroxylase deficiency	201910	AR	Endocrine
CYP27B1	609506	Vitamin D-dependent rickets, type I	264700	AR	Endocrine
CYP2R1	608713	Rickets due to defect in vitamin D 25-hydroxylation deficiency	600081	AR	Endocrine
CYP3A4	124010	Vitamin D-dependent rickets, type 3	619073	AD	Endocrine
DBT	248610	Maple syrup urine disease, type II	248600	AR	Metabolism	yes
DCLRE1C	605988	Severe Combined Immunodeficiency, Athabascan Type	602450	AR	Immunology
DDC	107930	Aromatic L-amino acid decarboxylase deficiency	608643	AR	Metabolism
DHCR7	602858	Smith-Lemli-Opitz syndrome	270400	AR	Metabolism
DHH	605423	46XY sex reversal 7	233420	AR	Endocrine
DIABLO	605219	Deafness, autosomal dominant 64	614152	AD	Sensory organs
DIAPH1	602121	Deafness, autosomal dominant 1	124900	AD	Sensory organs
DKC1	300126	Dyskeratosis congenita, X-linked	305000	XL	Immunology
DMD	300377	Duchenne muscular dystrophy	310200	XL	Neuromuscolar
DMP1	600980	Hypophosphatemic rickets, AR	241520	AR	Endocrine
DNAJC12	617384	Hyperphenylalaninemia, mild, non-BH4-deficient	617384	AR	Metabolism	yes
DOCK8	611432	Hyper-IgE recurrent infection syndrome, autosomal recessive	243700	AR	Immunology
DOK7	610285	Myasthenic syndrome, congenital, 10	254300	AR	Neuromuscolar
DPAGT1	191350	Congenital disorder of glycosylation, type Ij	614750	AR	Metabolism
DSC2	125645	Arrhythmogenic right ventricular cardiomyopathy 11	610476	AD, AR	Cardiovascular
DSP	125647	Arrhythmogenic right ventricular dysplasia 8	607450	AD	Cardiovascular
DUOXA2	612772	Thyroid dyshormonogenesis 5	274900	AR	Endocrine
EFNB1	300035	Craniofrontonasal dysplasia	304110	XL	Neurosurgery
ELANE	130130	Neutropenia, severe congenital 1, autosomal dominant	202700	AD	Hematology
ELN	130160	Cutis Laxa, AD 1 / Supravalvar aortic stenosis	185500	AD	Cardiovascular
ENO3	131370	Glycogen storage disease XIII	612932	AR	Metabolism
ENPP1	173335	Hypophosphatemic rickets, autosomal recessive, 2	613312	AR	Endocrine
EPS8L2	614988	Deafness autosomal recessive 106	617637	AR	Sensory organs
ERCC4	133520	Fanconi anemia, complementation group Q	615272	AR	Hematology
ERF	611888	Craniosynostosis 4	600775	AD	Neurosurgery
ESPN	606351	Deafness, neurosensory, without vestibular involvement, autosomal dominant	609006	AD	Sensory organs
ESRRB	602167	Non-Syndromic Deafness, Recessive 35	608565	AR	Sensory organs
ETFA	608053	Glutaric acidemia IIA	231680	AR	Metabolism	yes
ETFB	130410	Glutaric acidemia IIB	231680	AR	Metabolism	yes
ETFDH	231675	Glutaric acidemia IIC	231680	AR	Metabolism	yes
EYA4	603550	Cardiomyopathy, dilated, 1J	605362	AD	Cardiovascular
EYA4	603550	Non-Syndromic Deafness, Dominant 10	601316	AD	Sensory organs
F12	610619	Factor XII deficiency	234000	AR	Hematology
F8	300841	Hemophilia A	306700	XL	Hematology
F9	300746	Thrombophilia, X-linked, due to factor IX defect	300807	XL	Hematology
F9	300746	Hemophilia B	306900	XL	Hematology
FAH	613871	Tyrosinemia, type I	276700	AR	Metabolism	yes
FAM111A	615292	Gracile bone dysplasia	602361	AD	Endocrine
FANCA	607139	Fanconi anemia, complementation group A	227650	AR	Hematology
FANCB	300515	Fanconi anemia, complementation group B	300514	XL	Hematology
FANCC	613899	Fanconi anemia, complementation group C	227645	AR	Hematology
FANCD2	613984	Fanconi anemia, complementation group D2	227646	AR	Hematology
FANCE	613976	Fanconi anemia, complementation group E	600901	AR	Hematology
FANCF	613897	Fanconi anemia, complementation group F	603467	AR	Hematology
FANCG	602956	Fanconi anemia, complementation group G	614082	AR	Hematology
FANCI	611360	Fanconi anemia, complementation group I	609053	AR	Hematology
FANCL	608111	Fanconi anemia, complementation group L	614083	AR	Hematology
FBN1	134797	Marfan syndrome and other aortopathy syndromes	154700	AD	Cardiovascular
FBP1	611570	Fructose-1,6-bisphosphatase deficiency	229700	AR	Metabolism
FGF23	605380	Hypophosphatemic rickets, autosomal dominant	193100	AD	Endocrine
FGF3	164950	Deafness, congenital with inner ear agenesis, microtia, and microdontia	610706	AR	Sensory organs
FGF8	600483	Hypogonadotropic hypogonadism 6 with or without anosmia	612702	AD	Endocrine
FGFR1	136350	Pfeiffer syndrome	101600	AD	Neurosurgery
FGFR2	176943	Apert syndrome	101200	AD	Neurosurgery
FGFR3	134934	Muenke syndrome	602849	AD	Neurosurgery
FKBP10	607063	Osteogenesis imperfecta, type XI	610968	AR	Endocrine
FKTN	607440	Cardiomyopathy, dilated, 1X	611615	AR	Cardiovascular
FNIP1	610594	Immunodeficiency 93 and hypertrophic cardiomyopathy	619705	AR	Immunology
FOLR1	136430	Neurodegeneration due to cerebral folate transport deficiency	613068	AR	Metabolism
FOXI1	601093	Enlarged vestibular aqueduct	600791	AR	Sensory organs
FOXN1	619705	T-cell immunodeficiency, congenital alopecia, and nail dystrophy	601705	AD, AR	Immunology
FOXP3	300292	Immunodysregulation, polyendocrinopathy, and enteropathy, X-	304790	XL	Immunology
FSHB	136530	Hypogonadotropic hypogonadism 24 without anosmia	229070	AR	Endocrine
G6PC	613742	Glycogen Storage Disease 1a	232200	AR	Metabolism
G6PD	305900	Hemolytic anemia, G6PD deficient (favism)	300908	XL	Hematology
GAA	606800	Glycogen storage disease II (GSD2)	232300	AR	Metabolism
GALE	606953	Galactose epimerase deficiency	230350	AR	Metabolism
GALK1	604313	Galactokinase Deficiency with Cataracts	230200	AR	Metabolism
GALM	137030	Galactosemia IV	618881	AR	Metabolism
GALNS	612222	Mucopolysaccharidosis IVA	253000	AR	Metabolism
GALT	606999	Galactosemia	230400	AR	Metabolism	yes
GATA3	131320	Hypoparathyroidism, sensorineural deafness, and renal dysplasia	146255	AD	Endocrine
GATM	612718	Fanconi renotubular syndrome 1	134600	AD, AR	Metabolism
GATM	602360	Cerebral creatine deficiency syndrome 3	612718	AR	Metabolism
GBA	606463	Gaucher Disease, Type I	230800	AR	Metabolism
GBE1	607839	Glycogen Storage Disease IV	232500	AR	Metabolism
GCDH	608801	Glutaricaciduria, type I	231670	AR	Metabolism	yes
GCK	138079	Diabetes mellitus, permanent neonatal	606176	AR	Endocrine
GCK	138079	MODY, type II (MODY2)	125851	AD	Endocrine
GCM2	603716	Hypoparathyroidism, familial isolated 2	618883	AD, AR	Endocrine
GFPT1	138292	Myasthenia, congenital, 12, with tubular aggregates	610542	AR	Neuromuscolar
GH1	139250	Growth hormone deficiency, isolated, type IA (dominant)	173100	AD	Endocrine
GIF	609342	Intrinsic factor deficiency	261000	AR	Metabolism
GIPC3	608792	Deafness, Autosomal Recessive 15	601869	AR	Sensory organs
GJB2	121011	Deafness, autosomal recessive 1A (DFNB1A)	220290	AR	Sensory organs
GJB6	604418	Non-Syndromic Deafness, Recessive 1B	612645	AR	Sensory organs
GLA	300644	Fabry Disease	301500	XL	Metabolism
GLI3	165240	Pallister-Hall syndrome	146510	AD	Neurosurgery
GLIS3	610192	Diabetes mellitus, neonatal, with congenital hypothyroidism	610199	AR	Endocrine
GNA11	139313	Hypocalciuric hypercalcemia, type II	145981	AD	Endocrine
GNAS	139320	Pseudohypoparathyroidism Ia	103580	AD	Endocrine
GNRHR	138850	Hypogonadotropic hypogonadism 7 without anosmia	146110	AR	Endocrine
GRAP	604330	Deafness, autosomal recessive 114	618456	AR	Sensory organs
GREB1L	617782	Deafness, autosomal dominant 80	619274	AD	Sensory organs
GRXCR1	613283	Deafness, autosomal recessive 25	613285	AR	Sensory organs
GUSB	611499	Mucopolysaccharidosis VII	253220	AR	Metabolism
GYS1	138570	Glycogen storage disease 0, muscle	611556	AR	Metabolism
GYS2	138571	Glycogen Storage Disease, type 0	240600	AR	Metabolism
HADH	601609	3-Hydroxyacyl-CoA Dehydrogenase Deficiency	231530	AR	Metabolism	yes
HADHA	600890	LCHAD deficiency	609016	AR	Metabolism	yes
HADHB	143450	Trifunctional protein deficiency	609015	AR	Metabolism	yes
HARS1	142810	Usher syndrome type 3B	614504	AR	Sensory organs
HBB	141900	Thalassemias, beta- (Major, AR)	613985	AR	Hematology
HCFC1	300019	Methylmalonic aciduria and homocysteinemia, cblX type	309541	XL	Metabolism
HESX1	601802	Growth hormone deficiency with pituitary anomalies	182230	AD, AR	Endocrine
HGD	607474	Alkaptonuria	203500	AR	Metabolism
HGF	142409	Deafness, autosomal recessive 39	608265	AR	Sensory organs
HLCS	609018	Holocarboxylase synthetase deficiency	253270	AR	Metabolism	yes
HMBS	609806	Porphyria, acute intermittent	176000	AD	Metabolism
HMGCL	613898	HMG-CoA lyase deficiency	246450	AR	Metabolism	yes
HMGCS2	600234	HMG-CoA synthase-2 deficiency	605911	AR	Metabolism
HNF4A	600281	MODY, type I (MODY1)	125850	AD	Endocrine
HPD	609695	Tyrosinemia, type III	276710	AR	Metabolism	yes
HSD17B10	300256	17-Beta-Hydroxysteroid Dehydrogenase X Deficiency	300438	XL	Endocrine
HSD17B4	601860	Perrault Syndrome 1	233400	AR	Sensory organs
HSD3B2	613890	3-beta-hydroxysteroid dehydrogenase, type II, deficiency	201810	AR	Gastroenterology
HSD3B7	607764	Bile acid synthesis defect, congenital, 1	607765	AR	Gastroenterology
HYAL1	607071	Mucopolysaccharidosis type IX	601492	AR	Metabolism
IDS	300823	Mucopolysaccharidosis Type II	309900	XL	Metabolism
IDUA	252800	Mucopolysaccharidosis Ih	309901	AR	Metabolism
IFITM5	614757	Osteogenesis imperfecta, type V	610967	AD	Endocrine
IGF1	147440	Growth retardation with deafness and mental retardation due to	608747	AR	Endocrine
IGF1R	147370	Insulin-like growth factor I, resistance to	270450	AD, AR	Endocrine
IGF2	147470	Silver-Russell syndrome 3	616489	AD	Endocrine
IGFALS	601489	Acid-labile subunit, deficiency of	615961	AR	Endocrine
IGHM	601495	Agammaglobulinemia 1	601495	AR	Immunology
IGLL1	146770	Agammaglobulinemia 2	613500	AR	Immunology
IGSF1	300137	Hypothyroidism, central, and testicular enlargement	300888	XL	Endocrine
IL2RA	147730	Interleukin-2 receptor, alpha chain, deficiency of	606367	AR	Immunology
IL2RG	308380	Combined immunodeficiency, X-linked, moderate	312863	XL	Immunology
IL2RG	308380	Severe Combined Immunodeficiency, X-linked	300400	XL	Immunology
IL7R	146661	Immunodeficiency 104, severe combined	608971	AR	Immunology
ILDR1	609739	Deafness, autosomal recessive 42	609646	AR	Sensory organs
INS	176730	Diabetes mellitus, permanent neonatal 4	618858	AD, AR	Endocrine
INSR	147670	Hyperinsulinemic hypoglycemia, familial, 5	609968	AD	Endocrine
ITPKB	147522	SCID	//	AR	Immunology
IVD	607036	Isovaleric acidemia	243500	AR	Metabolism	yes
JAG1	601920	Alagille syndrome 1	118450	AD	Gastroenterology
JAK3	600173	SCID, autosomal recessive, T-negative/B-positive type	600802	AR	Immunology
KCNE1	176261	Jervell and Lange-Nielsen syndrome 2 (Recessive)	612347	AR	Cardiovascular
KCNH2	152427	Romano-Ward Long QT syndrome 2	613688	AD	Cardiovascular
KCNJ1	600359	Bartter syndrome, type 2	241200	AR	Sensory organs
KCNJ11	600937	Diabetes mellitus, transient and permanent neonatal with neurologic features	606176	AD	Endocrine
KCNQ1	607542	Romano-Ward Long QT syndrome 1	192500	AD	Cardiovascular
KCNQ4	603537	Deafness, autosomal dominant 2A	600101	AD	Sensory organs
KITLG	184745	Deafness, autosomal dominant 69, unilateral or asymmetric	616697	AD	Sensory organs
LAT	602354	Immunodeficiency 52	617514	AR	Immunology
LCP2	601603	Immunodeficiency 81	619374	AR	Immunology
LDHA	150000	GSD XI	612933	AR	Metabolism
LDLR	606945	Familial hypercholesterolemia (homozygous)	143890	AR	Endocrine
LDLRAP1	605747	Hypercholesterolemia, familial, autosomal recessive	603813	AR	Endocrine
LEP	164160	Obesity, morbid, due to leptin deficiency	614962	AR	Endocrine
LEPR	601007	Obesity, morbid, due to leptin receptor deficiency	614963	AR	Endocrine
LHFPL5	609427	Deafness, autosomal recessive 67	610265	AR	Sensory organs
LHX3	600577	Pituitary hormone deficiency, combined, 3	221750	AR	Endocrine
LHX4	602146	Pituitary hormone deficiency, combined, 4	262700	AD	Endocrine
LIG4	601837	LIG4 Syndrome	606593	AR	Immunology
LIPA	613497	Cholesteryl Ester Storage Disease/Wolman Disease	278000	AR	Metabolism
LMBRD1	612625	Methylmalonic aciduria and homocystinuria, cblF type	277380	AR	Metabolism
LMNA	150330	Cardiomyopathy, dilated IA	115200	AD	Cardiovascular
LOXHD1	613072	Deafness, autosomal recessive 77	613079	AR	Sensory organs
LRBA	606453	Immunodeficiency, common variable, 8, with autoimmunity	614700	AR	Immunology
LRTOMT	612414	Deafness, autosomal recessive 63	611451	AR	Sensory organs
LYST	606897	Chediak-Higashi syndrome	214500	AR	Immunology
MAN2B1	609458	Mannosidosis, alpha-, types I and II	248500	AR	Metabolism
MARVELD2	610572	Deafness, autosomal recessive 49	610153	AR	Sensory organs
MAT1A	610550	Methionine Adenosyltransferase Deficiency, AR	250850	AD, AR	Metabolism	yes
MBTPS2	300294	Osteogenesis imperfecta, type XIX	301014	XL	Endocrine
MC4R	155541	Obesity (BMIQ20)	618406	AD, AR	Endocrine
MCCC1	609010	3-Methylcrotonyl-CoA Carboxylase 1 Deficiency	210200	AR	Metabolism	yes
MCCC2	609014	3-Methylcrotonyl-CoA Carboxylase 2 Deficiency	210210	AR	Metabolism	yes
MESD	607783	Osteogenesis imperfecta, type XX	618644	AR	Endocrine
MLH1	120436	Mismatch repair cancer syndrome	276300	AR	Oncology
MMAA	607481	Methylmalonic aciduria, vitamin B12-responsive	251100	AR	Metabolism	yes
MMAB	607568	Methylmalonic aciduria, vitamin B12-responsive, due to defect insynthesis of adenosylcobalamin, cblB complementation type	251110	AR	Metabolism	yes
MMACHC	609831	Methylmalonic aciduria and homocystinuria, cblC type	277400	AR	Metabolism	yes
MMADHC	611935	Methylmalonic aciduria and homocystinuria, cblD type	277410	AR	Metabolism	yes
MPI	154550	CDG1b	602579	AR	Metabolism
MPZL2	604873	Deafness, autosomal recessive 111	618145	AR	Endocrine
MSH2	609309	Mismatch repair cancer syndrome	276300	AR	Oncology
MSH6	600678	Mismatch repair cancer syndrome	276300	AR	Oncology
MSRB3	613719	Deafness, autosomal recessive 74	613718	AR	Sensory organs
MSX2	123101	Craniosynostosis 2	604757	AD	Neurosurgery
MTHFD1	172460	Combined immunodeficiency and megaloblastic anemia with or without hyperhomocysteinemia	617780	AR	Metabolism
MTHFR	607093	Homocystinuria due to MTHFR deficiency	236250	AR	Hematology
MTR	156570	Homocystinuria-megaloblastic anemia, cblG complementation type	250940	AR	Metabolism
MTRR	602568	Homocystinuria-megaloblastic anemia, cbl E type	236270	AR	Metabolism
MUSK	601296	Myasthenic syndrome, congenital, 9, associated with acetylcholine receptor deficiency	616325	AR	Neuromuscolar
MUT	609058	Methylmalonic aciduria, mut(0) type	251000	AR	Metabolism	yes
MYBPC3	600958	Cardiomyopathy (Hypertrophic 4, Dilated IMM)	115197	AD	Cardiovascular
MYH11	160745	Familial Thoracic Aortic Aneurysms 4	132900	AD	Cardiovascular
MYH14	608568	Non-Syndromic Deafness, Dominant 4A	600652	AD	Sensory organs
MYH7	160760	Cardiomyopathy (Hypertrophic 1, Dilated, 1S / Left Ventricular Noncompaction 5)	192600	AD	Cardiovascular
MYH9	160775	Deafness, autosomal dominant 17	603622	AD	Sensory organs
MYL2	160781	Hypertrophic cardiomyopathy 10	608758	AD	Cardiovascular
MYL3	160790	Hypertrophic cardiomyopathy 8	608751	AD, AR	Cardiovascular
MYO15A	602666	Deafness, autosomal recessive 3	600316	AR	Sensory organs
MYO3A	606808	Deafness, autosomal recessive 30	607101	AR	Sensory organs
MYO5B	606540	Cholestasis, progressive familial intrahepatic, 10	619868	AR	Gastroenterology
MYO6	600970	Non-Syndromic Deafness, Recessive 37	607821	AR	Sensory organs
MYO6	600970	Non-Syndromic Deafness, Dominant 22	606346	AD	Sensory organs
MYO7A	276903	Deafness, autosomal recessive, 2	600060	AR	Sensory organs
MYO7A	276903	Usher Syndrome, type 1B	276900	AR	Sensory organs
MYO9A	604875	Myasthenic syndrome, congenital, 24, presynaptic	618198	AR	Neuromuscolar
NAGS	608300	N-acetylglutamate synthase deficiency	237310	AR	Metabolism
NCF1	233700	Chronic granulomatous disease 1	233700	AR	Immunology
NCF2	233710	Chronic granulomatous disease 2	233710	AR	Immunology
NCF4	601488	Chronic granulomatous disease 3	613960	AR	Immunology
NEUROG3	604882	Diarrhea 4, malabsorptive, congenital	610370	AR	Gastroenterology
NF1	613113	Neurofibromatosis, type 1	162210	AD	Endocrine
NF2	607379	Neurofibromatosis type 2	101000	AD	Endocrine
NHEJ1	611290	Severe combined immunodeficiency with microcephaly, growth retardation, and sensitivity to ionizing radiation	611291	AR	Immunology
NHP2	606470	Dyskeratosis congenita	613987	AR	Immunology
NKX2-1	600635	Choreoathetosis, hypothyroidism, and neonatal respiratory distress	610978	AD	Endocrine
NLRP3	606416	Muckle-Wells syndrome / CINCA syndrome / Familial cold- induced inflammatory syndrome 1	191900	AD	Immunology
NOP10	606471	Dyskeratosis congenita	224230	AR	Immunology
NOTCH2	600275	Alagille syndrome 2	610205	AD	Gastroenterology
OAS1	164350	Immunodeficiency 100	618042	AD	Immunology
OSBPL2	606731	Deafness, autosomal dominant 67	616340	AD	Sensory organs
OTC	300461	Ornithine transcarbamylase deficiency (Males)	311250	XL	Metabolism
OTOA	607038	Deafness, autosomal recessive 22	607039	AR	Sensory organs
OTOF	603681	Deafness, autosomal recessive 9	601071	AR	Sensory organs
OTOG	604487	Deafness, autosomal recessive 18B	614945	AR	Sensory organs
OTOGL	614925	Deafness, autosomal recessive 84B	614944	AR	Sensory organs
OTX2	600037	Pituitary hormone deficiency, combined, 6	613986	AD	Endocrine
OXCT1	601424	Succinyl CoA:3-oxoacid CoA transferase deficiency	245050	AR	Metabolism
P2RX2	600844	Deafness, autosomal dominant 41	608224	AD	Sensory organs
P3H1	610339	Osteogenesis imperfecta, type VIII	610915	AR	Endocrine
PAH	612349	Phenylketonuria	261600	AR	Metabolism	yes
PALB2	610355	Fanconi anemia, complementation group N	610832	AR	Hematology
PARN	604212	Dyskeratosis congenita 6	616353	AR	Immunology
PAX1	167411	Otofaciocervical syndrome 2	615560	AR	Immunology
PAX8	167415	Hypothyroidism, congenital, due to thyroid dysgenesis or hypoplasia	218700	AD	Endocrine
PCCA	232000	Propionicacidemia	606054	AR	Metabolism	yes
PCCB	232050	Propionicacidemia	606054	AR	Metabolism	yes
PCDH15	605514	Usher Syndrome, type 1F	602083	AR	Sensory organs
PCSK1	162150	Endocrinopathy due to proprotein convertase 1/3 deficiency	600955	AR	Endocrine
PCSK9	607786	Familial hypercholesterolemia 3	603776	AD	Endocrine
PDE4D	600129	Acrodysostosis 2	614613	AD	Endocrine
PFKM	610681	Glycogen storage disease VII	232800	AR	Metabolism
PGAM2	612931	Glycogen storage disease X	261670	AR	Metabolism
PGM1	171900	Congenital disorder of glycosylation, type It	614921	AR	Metabolism
PHEX	300550	Hypophosphatemic rickets, X-linked dominant	307800	XL	Endocrine
PHGDH	606879	Phosphoglycerate dehydrogenase deficiency	601815	AR	Metabolism
PHKA1	311870	Muscle glycogenosis	300559	XL	Metabolism
PHKA2	300798	Glycogen Storage Disease, type IXa1/IXa2	306000	XL	Metabolism
PHKB	172490	Phosphorylase kinase deficiency of liver and muscle	261750	AR	Metabolism
PHKG2	172471	Liver Phosphorylase Kinase Deficiency	613027	AR	Metabolism
PJVK	610219	Deafness, autosomal recessive 59	610220	AR	Sensory organs
PKP2	602861	Arrhythmogenic right ventricular cardiomyopathy 9	609040	AD	Cardiovascular
PLAU	191840	Quebec Platelet Disorder	601709	AD	Hematology
PLN	172405	Cardiomyopathy (Familial Hypertrophic 18, dilated, 1P)	613874	AD	Cardiovascular
PLOD2	601865	Bruck syndrome 2	609220	AR	Endocrine
PLS3	300131	Bone mineral density QTL18, osteoporosis	300910	XL	Endocrine
PMS2	600259	Mismatch repair cancer syndrome	276300	AR	Oncology
PNPO	603287	Pyridoxamine 5'-phosphate oxidase deficiency	610090	AR	Metabolism
POMC	176830	Obesity, adrenal insufficiency, and red hair due to POMC deficienc	609734	AR	Endocrine
POR	124015	Disordered steroidogenesis due to cytochrome P450 oxidoreductase	613571	AR	Endocrine
POU1F1	173110	Pituitary hormone deficiency, combined, 1	613038	AD, AR	Endocrine
POU3F4	300039	Deafness, X-linked 2	304400	XL	Sensory organs
PPIB	123841	Osteogenesis imperfecta, type IX	259440	AR	Endocrine
PPIP5K2	611648	Deafness, autosomal recessive 100	618422	AR	Sensory organs
PPM1K	611065	Maple syrup urine disease	615135	AR	Metabolism
PREPL	609557	Myasthenic syndrome, congenital, 22	616224	AR	Neuromuscolar
PRF1	170280	Aplastic anemia	609135	AR	Hematology
PRF1	170280	Hemophagocytic lymphohistiocytosis, familial, 2	603553	AR	Immunology
PRKAG2	602743	Glycogen storage disease of heart, lethal congenital	261740	AD	Metabolism
PRKAR1A	188830	Carney complex, type 1	160980	AD	Endocrine
PRKDC	600899	Immunodeficiency 26, with or without neurologic abnormalities	615966	AR	Immunology
PROK2	607002	Hypogonadotropic hypogonadism 4	610628	AD	Endocrine
PROKR2	607123	Hypogonadotropic hypogonadism 3	244200	AD	Endocrine
PROP1	601538	Pituitary hormone deficiency, combined, 2	262600	AR	Endocrine
PROS1	176880	Thrombophilia due to protein S deficiency, autosomal dominant	612336	AD	Hematology
PSAP	176801	Metachromatic leukodystrophy due to SAP-b deficiency	249900	AR	Metabolism
PSAT1	610936	Phosphoserine aminotransferase deficiency	610992	AR	Metabolism
PSPH	172480	Phosphoserine phosphatase deficiency	614023	AR	Metabolism
PTH	168450	Hypoparathyroidism, familial isolated 1	168450	AD, AR	Endocrine
PTPRC	151460	Immunodeficiency 105, severe combined	619924	AR	Immunology
PTPRQ	603317	Deafness, autosomal recessive 84A	613391	AR	Sensory organs
PTS	612719	Hyperphenylalaninemia, BH4-deficient, A	261640	AR	Metabolism	yes
PYGL	613741	Glycogen Storage Disease VI	232700	AR	Metabolism
PYGM	608455	McArdle disease	232600	AR	Neuromuscolar
QDPR	612676	Hyperphenylalaninemia, BH4-deficient, C	261630	AR	Metabolism	yes
RAB23	606144	Carpenter syndrome	201000	AR	Neurosurgery
RAB27A	603868	Griscelli syndrome, type 2	607624	AR	Immunology
RAC2	602049	Immunodeficiency 73B with defective neutrophil chemotaxis an	618986	AD	Immunology
RAD51	179617	Fanconi anemia, complementation group R	617244	AD	Hematology
RAD51C	602774	Fanconi anemia, complementation group O	613390	AR	Hematology
RAG1	179615	Severe combined immunodeficiency, B cell-negative	601457	AR	Immunology
RAG2	179616	Severe combined immunodeficiency, B cell-negative	601457	AR	Immunology
RAPSN	601592	Myasthenic syndrome, congenital, 11	616326	AR	Neuromuscolar
RB1	614041	Retinoblastoma	180200	AD	Oncology
RDX	179410	Deafness, autosomal recessive 24	611022	AR	Sensory organs
RET	164761	Multiple endocrine neoplasia IIA	171400	AD	Oncology
RET	164761	Multiple endocrine neoplasia IIB	162300	AD	Oncology
RNPC3	618016	Pituitary hormone deficiency	618160	AR	Endocrine
RPL11	604175	Diamond-Blackfan anemia 7	612562	AD	Hematology
RPL35A	180468	Diamond-Blackfan anemia 5	612528	AD	Hematology
RPL5	603634	Diamond-Blackfan anemia 6	612561	AD	Hematology
RPS10	603632	Diamond-Blackfan anemia 9	613308	AD	Hematology
RPS17	180472	Diamond-Blackfan anemia 4	612527	AD	Hematology
RPS19	603474	Diamond-Blackfan anemia 1	105650	AD	Hematology
RPS24	602412	Diamond-blackfan anemia 3	610629	AD	Hematology
RPS26	603701	Diamond-Blackfan anemia 10	613309	AD	Hematology
RPS27	603702	?Diamond-Blackfan anemia 17	617409	AD	Hematology
RPS28	603685	Diamond Blackfan anemia 15 with mandibulofacial dysostosis	606164	AD	Hematology
RPS29	603633	Diamond-Blackfan anemia 13	615909	AD	Hematology
RPS7	603658	Diamond-Blackfan anemia 8	612563	AD	Hematology
RTEL1	608833	Dyskeratosis congenita	615190	AD, AR	Immunology
RUNX2	600211	Cleidocranial dysplasia	119600	AD	Neurosurgery
RYR2	180902	Arrhythmia (Catecholaminergic polymorphic ventricular tachycardia / Arrhythmogenic Right Ventricular Dysplasia 2)	604772	AD	Cardiovascular
S1PR2	605111	Deafness, autosomal recessive 68	610419	AR	Sensory organs
SBDS	607444	Shwachman-Diamond syndrome 1	260400	AR	Hematology
SCN4A	603967	Myasthenic syndrome, congenital, 16	620351	AR	Neuromuscolar
SCN5A	600163	Arrhythmia, Cardiomyopathy	603830	AD	Cardiovascular
SERPINA1	107400	Emphysema-cirrhosis, due to AAT deficiency	613490	AR	Gastroenterology
SERPINF1	172860	Osteogenesis imperfecta, type VI	613982	AR	Endocrine
SERPINH1	600943	Osteogenesis imperfecta, type X	613848	AR	Endocrine
SH2D1A	300490	Lymphoproliferative syndrome, X-linked, 1	308240	XL	Immunology
SI	609845	Sucrase-isomaltase deficiency, congenital	222900	AR	Gastroenterology
SIX1	601205	Branchio-oto-renal related disorders	608389	AD	Sensory organs
SLC12A1	600839	Bartter syndrome, type 1	601678	AR	Sensory organs
SLC12A2	600840	Deafness, autosomal dominant 78	619081	AD	Sensory organs
SLC16A1	600682	Hyperinsulinemic hypoglycemia, familial, 7	610021	AD	Endocrine
SLC18A3	600336	Myasthenic syndrome, congenital, 21, presynaptic	617239	AR	Neuromuscolar
SLC19A1	600424	Megaloblastic anemia, folate-responsive	601775	AR	Hematology
SLC19A2	603941	Thiamine-responsive megaloblastic anemia syndrome	249270	AR	Metabolism
SLC19A3	606152	Thiamine metabolism dysfunction syndrome 2	607483	AR	Metabolism
SLC22A5	603377	Carnitine deficiency, systemic primary	212140	AR	Metabolism	yes
SLC25A1	190315	Myasthenic syndrome, congenital, 23, presynaptic	618197	AR	Neuromuscolar
SLC25A13	603859	Citrullinemia, type II, neonatal-onset	605814	AR	Metabolism	yes
SLC25A15	603861	Hyperornithinemia-Hyperammonemia-Homocitrullinemia Syndrome	238970	AR	Metabolism
SLC25A20	212138	Carnitine-Acylcarnitine Translocase Deficiency	212138	AR	Metabolism	yes
SLC26A4	605646	Deafness, autosomal recessive 4, with enlarged vestibular aqueduct;	600791	AR	Sensory organs
SLC2A1	138140	GLUT1 deficiency syndromes	606777	AR	Metabolism
SLC34A1	182309	Hypercalcemia, infantile, 2	616963	AR	Endocrine
SLC34A3	609826	Hypophosphatemic rickets with hypercalciuria	241530	AR	Endocrine
SLC35A2	314375	Congenital disorder of glycosylation, type IIm	300896	XL	Metabolism
SLC35C1	605881	Congenital disorder of glycosylation, type IIc	266265	AR	Metabolism
SLC37A4	602671	Glycogen Storage Disease Ib/Ic	232220	AR	Metabolism
SLC39A7	601416	Agammaglobulinemia 9, autosomal recessive	619693	AR	Immunology
SLC39A8	608732	Congenital disorder of glycosylation, type IIn	616721	AR	Metabolism
SLC46A1	611672	Folate malabsorption, hereditary	229050	AR	Metabolism
SLC52A1	607883	Riboflavin deficiency	615026	AD, AR	Metabolism
SLC5A1	182380	Glucose/galactose malabsorption	606824	AR	Gastroenterology
SLC5A7	608761	Myasthenic syndrome, congenital, 20, presynaptic	617143	AR	Neuromuscolar
SLC6A3	126455	Parkinsonism-dystonia, infantile, 1	613135	AR	Metabolism
SLC6A8	300036	Cerebral creatine deficiency syndrome 1, X-linked	300352	XL	Metabolism
SLC7A7	603593	Lysinuric protein intolerance	222700	AR	Metabolism
SLC9A3R1	604990	Nephrolithiasis/osteoporosis, hypophosphatemic, 2	612287	AD	Endocrine
SLITRK6	609681	Deafness and myopia	221200	AR	Sensory organs
SLX4	613278	Fanconi anemia, complementation group P	613951	AR	Hematology
SMAD3	603109	Loeys-Dietz Syndrome 3	613795	AD	Cardiovascular
SMAD6	602931	{Craniosynostosis 7, susceptibility to}	617439	AD	Neurosurgery
SMN1	600354	Spinal muscular atrophy-1	253300	AR	Neuromuscolar
SMPD1	607608	Niemann-Pick Disease, Type A	257200	AR	Metabolism
SMPX	300226	Deafness, X-Linked 4 (Affected hemizygous males and homozygous females)	300066	XL	Sensory organs
SOX3	313430	Panhypopituitarism, X-linked	312000	XL	Endocrine
SP7	606633	Osteogenesis imperfecta, type XII	613849	AR	Endocrine
SPARC	182120	Osteogenesis imperfecta, type XVII	616507	AR	Endocrine
SPI1	165170	Agammaglobulinemia 10, autosomal dominant	619707	AD	Immunology
SRY	480000	46XY sex reversal 1	400044	Y-linked	Endocrine
STAR	600617	Lipoid adrenal hyperplasia	201710	AR	Endocrine
STRC	606440	Deafness, autosomal recessive 16	603720	AR	Sensory organs
STX11	605014	Hemophagocytic lymphohistiocytosis	603552	AR	Immunology
STXBP2	601717	Hemophagocytic lymphohistiocytosis	613101	AR	Immunology
SYNE4	615535	Deafness, autosomal recessive 76	615540	AR	Sensory organs
SYT2	600104	Myasthenic syndrome	616040	AD	Neuromuscolar
TAT	613018	Tyrosinemia, type II	276600	AR	Metabolism	yes
TBC1D24	613577	Deafness, autosomal dominant 65	616044	AD	Sensory organs
TBCE	604934	Hypoparathyroidism-retardation-dysmorphism syndrome	241410	AR	Endocrine
TBX1	602054	DiGeorge syndrome	188400	AD	Immunology
TCF12	600480	Craniosynostosis 3	615314	AD	Neurosurgery
TCN2	613441	Transcobalamin II deficiency	275350	AR	Metabolism
TECTA	602574	Deafness, autosomal recessive 21 (DFNB21)	603629	AR	Sensory organs
TENT5A	611357	Osteogenesis imperfecta, type XVIII	617952	AR	Endocrine
TERC	602322	Dyskeratosis congenita, autosomal dominant 1 / Pulmonary fibrosis	127550	AD	Immunology
TERT	187270	{Pulmonary fibrosis and/or bone marrow failure, telomere- related, 1} / Pulmonary Fibrosis	614742	AD	Hematology
TG	188450	Thyroid dyshormonogenesis 3	274700	AR	Endocrine
TGFBR1	190181	Loeys-Dietz Syndrome 1	609192	AD	Cardiovascular
TGFBR2	190182	Loeys-Dietz Syndrome 2	610168	AD	Cardiovascular
TH	191290	Segawa syndrome, recessive	605407	AR	Metabolism
THRA	190120	Hypothyroidism, congenital, nongoitrous, 6	614450	AD	Endocrine
TINF2	604319	Dyskeratosis congenita, autosomal dominant 3 / Revesz syndrome	613990	AD	Immunology
TMC1	606706	Deafness, autosomal dominant 36	606705	AD	Sensory organs
TMEM132E	616178	Deafness, autosomal recessive 99	618481	AR	Sensory organs
TMEM38B	611236	Osteogenesis imperfecta, type XIV	615066	AR	Endocrine
TMEM43	612048	Arrhythmogenic right ventricular cardiomyopathy 5	604400	AD	Cardiovascular
TMIE	607237	Deafness, autosomal recessive 6	600971	AR	Sensory organs
TMPRSS3	605511	Deafness, autosomal recessive 8/10	601072	AR	Sensory organs
TNNI3	191044	Cardiomyopathy (Hypertrophic 7, dilated 1FF, ?dilated 2A)	613690	AD, AR	Cardiovascular
TNNT2	191045	Cardiomyopathy (Familial hypertrophic 2, Dilated 1D)	115195	AD	Cardiovascular
TP53	191170	Li-Fraumeni syndrome	151623	AD	Oncology
TPK1	606370	Thiamine metabolism dysfunction syndrome	614458	AR	Metabolism
TPM1	191010	Cardiomyopathy (Hypertrophic 3, Dilated IY)	115196	AD	Cardiovascular
TPO	606765	Thyroid dyshormonogenesis 2A	274500	AR	Endocrine
TPP1	607998	ceroidolipofuscinosi tipo 2	204500	AR	Metabolism
TPRN	613354	Deafness, autosomal recessive 79	613307	AR	Sensory organs
TRH	613879	Thyrotropin-releasing hormone deficiency	275120	AR	Endocrine
TRHR	188545	Thyrotropin-releasing hormone resistance, generalized	188545	AR	Endocrine
TRIOBP	609761	Deafness, autosomal recessive 28	609823	AR	Sensory organs
TSHB	188540	Hypothyroidism, congenital, nongoitrous 4	275100	AR	Endocrine
TSHR	603372	Hypothyroidism, congenital, nongoitrous, 1	275200	AR	Endocrine
TWIST1	601622	Craniosynostosis 1	123100	AD	Neurosurgery
UBE2T	610538	Fanconi anemia, complementation group T	616435	AR	Hematology
UGT1A1	191740	Crigler-Najjar syndrome, type I	218800	AR	Gastroenterology
UNC13D	608897	Hemophagocytic lymphohistiocytosis, familial, 3	608898	AR	Immunology
USH1C	605242	Usher Syndrome, type 1C	276904	AR	Sensory organs
USH1G	607696	Usher Syndrome, type 1G	606943	AR	Sensory organs
USH2A	608400	Usher Syndrome, type 2A	276901	AR	Sensory organs
VDR	601769	Rickets, vitamin D-resistant, type IIA	277440	AR	Endocrine
VWF	613160	von Willibrand disease, type 3	277480	AR	Hematology
WAS	301000	Wiskott-Aldrich syndrome	301000	XL	Immunology
WDR11	606417	Hypogonadotropic hypogonadism 14 with or without anosmia	614858	AD	Endocrine
WFS1	606201	Wolfram Syndrome	222300	AR	Sensory organs
WHRN	607928	Usher Syndrome, type 2D	611383	AR	Sensory organs
WNT1	164820	Osteogenesis imperfecta, type XV	615220	AR	Endocrine
WRAP53	612661	Dyskeratosis congenita, autosomal recessive 3	613988	AR	Immunology
WT1	607102	WT1-related Wilms	194070	AD	Oncology
ZIC1	600470	Craniosynostosis 6	616602	AD	Neurosurgery

## Sheet: eTable 3
Cardiology cohort
Gene/Chromosomal region	Reference sequence	cDNA variant	Protein variant	Zygosity	Orthogonal Confirmation	Segregation	Variant classification	ACMG criteria	Clinical data	Family history	Clinical Interpretation
SCN5A	NM_000335.5	c.5827C>T	p.Arg1943*	Heterozygous	Confirmed (Sanger)	NA	Likely Pathogenic	PVS1, PS4, PM2	Healthy	NA	Incomplete and/or age-dependent and/or sex-dependent penetrance; phenotype currently not expressed
FBN1	NM_000138.5	c.3619G>T	p.Gly1207Cys	Heterozygous	Confirmed (Sanger)	Maternal	Likely Pathogenic	PM1, PM2, PP3	Healthy, PDA	Mother is healthy with normal cardiological evaluation	Incomplete and/or age-dependent and/or sex-dependent penetrance; phenotype currently not expressed
ELN	NM_000501.4	c.542-2A>T	/	Heterozygous	Confirmed (Sanger)	Not maternal, father not available	Likely Pathogenic	PVS1, PM2, PP5	Healthy with normal cardiological evaluation	Negative	Incomplete and/or age-dependent and/or sex-dependent penetrance; phenotype currently not expressed
SMAD3	NM_005902.4	c.1231C>T	p.Leu411Phe	Heterozygous	Confirmed (Sanger)	NA	Likely Pathogenic	PM2, PP2, PP3	Macrocephaly (+2.4 SDS), large for gestational age, umbilical hernia, bilateral single palmar crease	Father with head circumference at 91st percentile, neonatal inguinal hernia, and joint hyperlaxity	Incomplete and/or age-dependent and/or sex-dependent penetrance; phenotype currently not expressed; supportive family history
KCNQ1	NM_000218.3	c.860C>A	p.Ala287Glu	Heterozygous	Confirmed (Sanger)	Maternal	Likely Pathogenic	PVS1, PS4, PM2, PP3	Healthy with normal cardiological evaluation	Mother with normal QTc and exercise-induced PVCs	Incomplete and/or age-dependent and/or sex-dependent penetrance; phenotype currently not expressed
PKP2	NM_001005242.3	c.1881del	p.Lys628ArgfsTer12	Heterozygous	Confirmed (Sanger)	Maternal	Pathogenic	PVS1, PM2, PS4	Healthy with normal cardiological evaluation	NA	Incomplete and/or age-dependent and/or sex-dependent penetrance; phenotype currently not expressed
DSC2	NM_024422.6	c.715_728dup	p.Phe243Leufs*43	Heterozygous	Confirmed (Sanger)	Maternal	Pathogenic	PVS1, PS4, PM2	Healthy with normal cardiological evaluation	NA	Incomplete and/or age-dependent and/or sex-dependent penetrance; phenotype currently not expressed
TGFBR1	NM_004612.4	c.1433A>G	p.Asn478Ser	Heterozygous	Confirmed (Sanger)	NA	Likely Pathogenic	PM1, PM2, PP2, PP3	Healthy	NA	Incomplete and/or age-dependent and/or sex-dependent penetrance; phenotype currently not expressed
RYR2	NM_001035.3	c.14545A>T	p.Thr4849Ser	Heterozygous	Confirmed (Sanger)	Paternal	Likely Pathogenic	PM1, PM2, PP2, PP3	Healthy with normal cardiological evaluation	Father with aortic coarctation, no arrhythmias	Incomplete and/or age-dependent and/or sex-dependent penetrance; phenotype currently not expressed
MYBPC3	NM_000256.3	c.3370T>C	p.Cys1124Arg	Heterozygous	Confirmed (Sanger)	Maternal	Likely Pathogenic	PM2, PP3	Healthy with normal cardiological evaluation	Mother is healthy with normal cardiological evaluation	Incomplete and/or age-dependent and/or sex-dependent penetrance; phenotype currently not expressed
FBN1	NM_000138.5	c.3145G>A	p.Gly1049Ser	Heterozygous	Confirmed (Sanger)	Maternal	Likely Pathogenic	PM1, PM2, PM5, PP2, PP3, PP5	Healthy, normal cardiological and ophthalmological evaluations	Mother with mitral valve prolapse and sternal asymmetry; family history of arterial aneurysm on the maternal side	Diagnosis clinically and/or biochemically confirmed
KCNQ1	NM_000218.3	c.1252-1G>C	/	Heterozygous	Confirmed (Sanger)	Maternal	Pathogenic	PM1, PM2, PP2, PP3	Healthy with normal cardiological evaluation	NA	Incomplete and/or age-dependent and/or sex-dependent penetrance; phenotype currently not expressed
ELN	NM_000501.4	c.164-2A>C	/	Heterozygous	Confirmed (Sanger)	Maternal	Likely Pathogenic	PVS1, PM2, PP5	Healthy with normal cardiological evaluation	NA	Incomplete and/or age-dependent and/or sex-dependent penetrance; phenotype currently not expressed
KCNQ1	NM_000218.3	c.574C>T	p.Arg192Cys	Heterozygous	Confirmed (Sanger)	Maternal	Likely Pathogenic	PM1, PM2, PM5, PP2, PP3	Healthy with normal cardiological evaluation	NA	Incomplete and/or age-dependent and/or sex-dependent penetrance; phenotype currently not expressed
RYR2	NM_001035.3	c.1249C>G	p.Arg417Gly	Heterozygous	Confirmed (Sanger)	NA	Likely Pathogenic	PM1, PM2, PP2, PP5	Healthy	NA	Incomplete and/or age-dependent and/or sex-dependent penetrance; phenotype currently not expressed
PKP2	NM_001005242.3	c.148_151del	p.Thr50Serfs*61	Heterozygous	Confirmed (Sanger)	Paternal	Pathogenic	PVS1, PS3, PS4, PM2, PP1	Healthy with normal cardiological evaluation	Father with arrhythmogenic left ventricular cardiomyopathy, implanted with ICD at age 33	Diagnosis clinically and/or biochemically confirmed
TPM1	NM_001018005.2	c.62G>T	p.Arg21Leu	Heterozygous	Confirmed (Sanger)	NA (embryodonation)	Likely Pathogenic	PM1, PM2, PP2, PP3, PP5	Healthy, normal cardiological evaluation except for ventricular septal defect	NA (embryodonation)	Incomplete and/or age-dependent and/or sex-dependent penetrance; phenotype currently not expressed
ELN	NM_000501.4	c.542-2A>T	/	Heterozygous	Confirmed (Sanger)	Maternal	Likely Pathogenic	PVS1, M2, PP5	Complete right-sided cleft palate, normal cardiological evaluation	Healthy mother; two maternal uncles with Brugada syndrome	Incomplete and/or age-dependent and/or sex-dependent penetrance; phenotype currently not expressed; supportive family history
MYBPC3	NM_000256.3	c.442G>A	p.Gly148Arg	Heterozygous	Confirmed (Sanger)	Paternal	Likely Pathogenic	PM2, PP1, PM3	Healthy with normal cardiological evaluation	Father is healthy, cardiological evaluation not performed	Incomplete and/or age-dependent and/or sex-dependent penetrance; phenotype currently not expressed
ACTA2	NM_001613.4	c.808G>A	p.Gly270Arg	Heterozygous	Confirmed (Sanger)	NA	Likely Pathogenic	PM2, PM5, PP2, PP3, PS4	Healthy	NA	Incomplete and/or age-dependent and/or sex-dependent penetrance; phenotype currently not expressed
KCNH2	NM_000238.4	c.2863C>G	p.Leu955Val	Heterozygous	Confirmed (Sanger)	Paternal	Likely Pathogenic	PS4, PM2, PP2	Healthy with normal cardiological evaluation	Father is healthy with normal cardiological evaluation	Incomplete and/or age-dependent and/or sex-dependent penetrance; phenotype currently not expressed
ELN	NM_000501.4	c.542-2A>T	/	Heterozygous	Confirmed (Sanger)	Maternal	Likely Pathogenic	PVS1, M2, PP5	Healthy with normal cardiological evaluation	Healthy mother; two maternal uncles with Brugada syndrome	Incomplete and/or age-dependent and/or sex-dependent penetrance; phenotype currently not expressed
SCN5A	NM_000335.5	c.2440C>T	p.Arg814Trp	Heterozygous	Confirmed (Sanger)	NA	Pathogenic	PS2, PM1, PM2, PM5, PP2, PP3	Healthy with normal cardiological evaluation	NA	Incomplete and/or age-dependent and/or sex-dependent penetrance; phenotype currently not expressed
TNNT2	NM_001276345.2	c.862C>T	p.Arg288Cys	Heterozygous	Confirmed (Sanger)	Paternal	Likely Pathogenic	PM5, PP2, PS3, PS4, PM2	Healthy with normal cardiological evaluation	Father is healthy, cardiological evaluation not performed	Incomplete and/or age-dependent and/or sex-dependent penetrance; phenotype currently not expressed
KCNE1	NM_000219.6	c.292C>T	p.Arg98Trp	Heterozygous	Pending	NA	Likely Pathogenic	PM2, PP3, PS3, PS4,	Healthy	NA	Incomplete and/or age-dependent and/or sex-dependent penetrance; phenotype currently not expressed
KCNQ1	NM_000218.3	c.590C>T	p.Pro197Leu	Heterozygous	Confirmed (Sanger)	Paternal	Pathogenic	PS4, PM2, PP2, PP3	Healthy with normal cardiological evaluation	Father is healthy with normal cardiological evaluation	Incomplete and/or age-dependent and/or sex-dependent penetrance; phenotype currently not expressed
RYR2	NM_001035.3	c.6985G>C	p.Glu2329Gln	Heterozygous	Confirmed (Sanger)	Paternal	Likely Pathogenic	PM1, PM2, PP2, PP3	Healthy with normal cardiological evaluation	NA	Incomplete and/or age-dependent and/or sex-dependent penetrance; phenotype currently not expressed
LMNA	NM_170707.4	c.290A>C	p.Lys97Thr	Heterozygous	Confirmed (Sanger)	Maternal	Likely Pathogenic	PM1, PM2, PM5, PP2, PP3	Healthy with normal cardiological evaluation	Mother is healthy, cardiological evaluation not performed	Incomplete and/or age-dependent and/or sex-dependent penetrance; phenotype currently not expressed
SCN5A	NM_000335.5	c.2440C>T	p.Arg814Trp	Heterozygous	Confirmed (Sanger)	NA	Pathogenic	PS2, PM1, PM2, PM5, PP3	Healthy	NA	Incomplete and/or age-dependent and/or sex-dependent penetrance; phenotype currently not expressed
KCNQ1	NM_000218.3	c.1189C>T	p.Arg397Trp	Heterozygous	Confirmed (Sanger)	Paternal	Likely Pathogenic	PM2, PP2, PP3, PS3, PS4	Healthy with normal cardiological evaluation	Father with colon cancer at age 49, no previous cardiac history	Incomplete and/or age-dependent and/or sex-dependent penetrance; phenotype currently not expressed
DSP	NM_004415.4	c.6091_6092del	p.Leu2031Glyfs*29	Heterozygous	Confirmed (Sanger)	Paternal	Pathogenic	PVS1, PM3, PM2	Healthy with normal cardiological evaluation	Father with global hypokinesia on echocardiogram	Diagnosis clinically and/or biochemically confirmed
ACTA2	NM_001613.4	c.370-1G>A	/	Heterozygous	Confirmed (Sanger)	NA	Likely Pathogenic	PVS1, PM2	Healthy	NA	Incomplete and/or age-dependent and/or sex-dependent penetrance; phenotype currently not expressed
TNNT2	NM_001276345.2	c.862C>T	p.Arg288Cys	Heterozygous	Confirmed (Sanger)	Paternal	Likely Pathogenic	PM5, PP2, PS3, PS4, PM2	Healthy with normal cardiological evaluation	Father is healthy with normal cardiological evaluation	Incomplete and/or age-dependent and/or sex-dependent penetrance; phenotype currently not expressed
MYH11	NM_002474.3	c.3001C>T	p.Arg1001*	Heterozygous	Confirmed (Sanger)	NA	Pathogenic	PVS1, PM2, PP5	Healthy	NA	Incomplete and/or age-dependent and/or sex-dependent penetrance; phenotype currently not expressed
SCN5A	NM_000335.5	c.2674T>A	p.Phe892Ile	Heterozygous	Confirmed (Sanger)	Maternal	Pathogenic	PS3, PS4, PP2, PP3, PM1	Healthy with normal cardiological evaluation	Healthy mother with normal cardiological evaluation; maternal uncle with Brugada syndrome	Incomplete and/or age-dependent and/or sex-dependent penetrance; phenotype currently not expressed; supportive family history
FBN1	NM_000138.5	c.4660G>A	p.Gly1554Arg	Heterozygous	Confirmed (Sanger)	De novo	Likely Pathogenic	PM2, PP2, PP3	Healthy, cryptorchidism, normal echocardiogram	Negative	Incomplete and/or age-dependent and/or sex-dependent penetrance; phenotype currently not expressed
SCN5A	NM_000335.5	c.5474G>A	p.Arg1825His	Heterozygous	Confirmed (Sanger)	Paternal	Likely Pathogenic	PM1, PM2, PM5, PP2, PP3	Healthy with normal cardiological evaluation	NA	Incomplete and/or age-dependent and/or sex-dependent penetrance; phenotype currently not expressed
SCN5A	NM_000335.5	c.393-1C>T	/	Heterozygous	Confirmed (Sanger)	Paternal	Likely Pathogenic	PVS1, PS4, PM2	Anteriorly placed anus, normal cardiological evaluation	Father is healthy with normal cardiological evaluation	Incomplete and/or age-dependent and/or sex-dependent penetrance; phenotype currently not expressed
SCN5A	NM_000335.5	c.3349C>T	p.Gln1117*	Heterozygous	Confirmed (Sanger)	Paternal	Pathogenic	PVS1, PS4, M2	Healthy with normal cardiological evaluation	Family history of Brugada syndrome on the paternal side	Incomplete and/or age-dependent and/or sex-dependent penetrance; phenotype currently not expressed; supportive family history
SCN5A	NM_000335.5	c.3157G>A	p.Glu1053Lys	Heterozygous	Confirmed (Sanger)	Maternal	Likely Pathogenic	PP2, PP3, PP5, PM2
LMNA	NM_170707.4	c.884C>T	p.Ser295Leu	Heterozygous	Confirmed (Sanger)	Paternal	Likely Pathogenic	PM1, PM5, PP2, PM2	Healthy with normal cardiological evaluation	Father is healthy with normal cardiological evaluation	Incomplete and/or age-dependent and/or sex-dependent penetrance; phenotype currently not expressed
FBN1	NM_000138.5	c.1087G>C	p.Gly363Arg	Heterozygous	Confirmed (Sanger)	Paternal	Likely Pathogenic	PP2, PP3, PM2	Healthy with normal cardiological evaluation	Father with tall stature, flat feet, striae distensae and celiac disease. Paternal grandmother died suddenly at age 65.	Incomplete and/or age-dependent and/or sex-dependent penetrance; phenotype currently not expressed; supportive family history
KCNQ1	NM_000218.3	c.574C>T	p.Arg192Cys	Heterozygous	Confirmed (Sanger)	Maternal	Likely Pathogenic	PM1, PM2, PM5, PP2, PP3	Healthy with normal cardiological evaluation	NA	Incomplete and/or age-dependent and/or sex-dependent penetrance; phenotype currently not expressed
MYBPC3	NM_000256.3	c.2311G>A	p.Val771Met	Heterozygous	Confirmed (Sanger)	Paternal	Likely Pathogenic	PS4, PM2	Healthy with normal cardiological evaluation	Father is healthy with normal cardiological evaluation	Incomplete and/or age-dependent and/or sex-dependent penetrance; phenotype currently not expressed
KCNH2	NM_000238.4	c.372G>T	p.Met124Ile	Heterozygous	Confirmed (Sanger)	Paternal	Likely Pathogenic	PM5, PP2, PM2, PP3	Healthy with normal cardiological evaluation	Father with prolonged QTc	Diagnosis clinically and/or biochemically confirmed
MYH7	NM_000257.4	c.2804A>T	p.Glu935Val	Heterozygous	Confirmed (Sanger)	Maternal	Likely Pathogenic	PP3, PM1, PM2, PM5	Healthy with normal cardiological evaluation	Mother is healthy, cardiological evaluation not performed	Incomplete and/or age-dependent and/or sex-dependent penetrance; phenotype currently not expressed
TGFBR1	NM_004612.4	c.1433A>G	p.Asn478Ser	Heterozygous	Confirmed (Sanger)	Maternal	Likely Pathogenic	PM1, PM2, PP2, PP3	Healthy with normal cardiological evaluation	Mother with scoliosis and flat feet, cardiological evaluation not performed	Incomplete and/or age-dependent and/or sex-dependent penetrance; phenotype currently not expressed
KCNH2	NM_000238.4	c.1704G>A	p.Trp568*	Heterozygous	Confirmed (Sanger)	De novo	Pathogenic	PVS1, PS4, PM2	Ventricular septal defect, QTc within normal limits	Father with suspected cardiomyopathy and normal QTc	Incomplete and/or age-dependent and/or sex-dependent penetrance; phenotype currently not expressed
MYBPC3	NM_000256.3	c.2309-2A>G	/	Heterozygous	Confirmed (Sanger)	NA	Pathogenic	PVS1, PS4, PM2, PP1	Healthy	NA	Incomplete and/or age-dependent and/or sex-dependent penetrance; phenotype currently not expressed
SCN5A	NM_000335.5	c.4745G>A	p.Arg1582His	Heterozygous	Confirmed (Sanger)	Paternal	Likely Pathogenic	PM2, PP2, PP3	Healthy with normal cardiological evaluation	Father is healthy, cardiological evaluation not performed	Incomplete and/or age-dependent and/or sex-dependent penetrance; phenotype currently not expressed
TNNI3	NM_000363.5	c.556C>T	p.Arg186Trp	Heterozygous	Confirmed (Sanger)	Paternal	Likely Pathogenic	PS4, PM1, PM2, PM5, PP2, PP3	Healthy with normal cardiological evaluation	Father is healthy with normal cardiological evaluation	Incomplete and/or age-dependent and/or sex-dependent penetrance; phenotype currently not expressed
KCNQ1	NM_000218.3	c.1893dup	p.Arg632Glnfs*20	Heterozygous	Confirmed (Sanger)	Maternal	Pathogenic	PVS1, PP1, PS3, PM3, PM2	Healthy with normal cardiological evaluation	Mother with prolonged QTc and family history of arrhythmias	Diagnosis clinically and/or biochemically confirmed
KCNQ1	NM_000218.3	c.860C>A	p.Ala287Glu	Heterozygous	Confirmed (Sanger)	Maternal	Likely Pathogenic	PM1, PM2, PP2, PP3
MYBPC3	NM_000256.3	c.3732C>A	p.Cys1244*	Heterozygous	Confirmed (Sanger)	Maternal	Pathogenic	PVS1, PS4, PM2	Healthy with normal cardiological evaluation	Mother is healthy, cardiological evaluation not performed	Incomplete and/or age-dependent and/or sex-dependent penetrance; phenotype currently not expressed
KCNQ1	NM_000218.3	c.1189C>T	p.Arg397Trp	Heterozygous	Confirmed (Sanger)	Maternal	Likely Pathogenic	PM2, PP2, PP3, PS3, PS4	Healthy with normal cardiological evaluation	Mother is healthy with normal cardiological evaluation	Incomplete and/or age-dependent and/or sex-dependent penetrance; phenotype currently not expressed
MYH7	NM_000257.4	c.5030G>A	p.Arg1677His	Heterozygous	Confirmed (Sanger)	Maternal	Likely Pathogenic	PM2, PM5, PP2, PP3	Healthy with normal cardiological evaluation	Mother is healthy, cardiological evaluation not performed	Incomplete and/or age-dependent and/or sex-dependent penetrance; phenotype currently not expressed
MYBPC3	NM_000256.3	c.1226+1G>A	/	Heterozygous	Confirmed (Sanger)	Maternal	Likely Pathogenic	PVS1, PM2	Sequelae of neonatal ischemia due to obstetric complications, normal cardiological evaluation	Mother with complications of HELLP syndrome during pregnancy, no cardiac issues	Incomplete and/or age-dependent and/or sex-dependent penetrance; phenotype currently not expressed
TNNT2	NM_001276345.2	c.862C>T	p.Arg288Cys	Heterozygous	Confirmed (Sanger)	Maternal	Likely Pathogenic	PM5, PP2, PS3, PS4, PM2	Healthy with normal cardiological evaluation	Mother is healthy with normal cardiological evaluation; maternal grandmother with cardiac hypertrophy	Incomplete and/or age-dependent and/or sex-dependent penetrance; phenotype currently not expressed; supportive family history
SCN5A	NM_000335.5	c.1333C>G	p.His445Asp	Heterozygous	Confirmed (Sanger)	Maternal	Likely Pathogenic	PM1, PM2, PP2	Healthy with normal cardiological evaluation	Mother is healthy with normal cardiological evaluation; history of sudden early death on the maternal side	Incomplete and/or age-dependent and/or sex-dependent penetrance; phenotype currently not expressed; supportive family history
LMNA	NM_170707.4	c.1330G>A	p.Glu444Lys	Heterozygous	Confirmed (Sanger)	NA	Likely Pathogenic	PP2, PP3, PM1, PM2	Healthy	NA	Incomplete and/or age-dependent and/or sex-dependent penetrance; phenotype currently not expressed
MYL2	NM_000432.4	c.401A>C	p.Glu134Ala	Heterozygous	Confirmed (Sanger)	Maternal	Likely Pathogenic	PP2, PP3, PP5, PM2	Healthy with normal cardiological evaluation	Mother is healthy, cardiological evaluation not performed	Incomplete and/or age-dependent and/or sex-dependent penetrance; phenotype currently not expressed
DSC2	NM_024422.6	c.268G>T	p.Glu90*	Heterozygous	Confirmed (Sanger)	Maternal	Pathogenic	PVS1, PP5, PM2	Healthy with normal cardiological evaluation	Mother is healthy with normal cardiological evaluation	Incomplete and/or age-dependent and/or sex-dependent penetrance; phenotype currently not expressed
KCNE1	NM_000219.6	c.292C>T	p.Arg98Trp	Heterozygous	Confirmed (Sanger)	NA	Likely Pathogenic	PM2, PP3, PS3, PS4	Healthy	NA	Incomplete and/or age-dependent and/or sex-dependent penetrance; phenotype currently not expressed
TGFBR1	NM_004612.4	c.1255+1G>A	/	Heterozygous	Confirmed (Sanger)	Paternal	Pathogenic	PVS1, PS4, PM2	Healthy with normal cardiological evaluation	Father is healthy, cardiological evaluation not performed	Incomplete and/or age-dependent and/or sex-dependent penetrance; phenotype currently not expressed
COL3A1	COL3A1	Delezione multi-esonica	/	Heterozygous	Confirmed (Sanger)	Not maternal, father not available	Pathogenic	CRITERI CNV: 2A	Aortic root and ascending aorta at the upper limits of normal	Father not available	Incomplete and/or age-dependent and/or sex-dependent penetrance; phenotype currently not expressed
COL3A1	NM_000090.4	c.4254G>A	p.Thr1418=	Heterozygous	Confirmed (Sanger)	Maternal	Likely Pathogenic	PM2, PP3, PS3, PS4	Hypertrophic cardiomyopathy	Keratoconus, cardiological evaluation not performed	Incomplete and/or age-dependent and/or sex-dependent penetrance; phenotype currently not expressed
MYBPC3	NM_000256.3	c.2429G>A	p.Arg810His	Heterozygous	Confirmed (Sanger)	Maternal	Likely Pathogenic	PP3, PP5, PM1, PM2	Hypertrophic cardiomyopathy	Mother is healthy with normal cardiological evaluation; positive family history of cardiomyopathy on the maternal side	Incomplete and/or age-dependent and/or sex-dependent penetrance; phenotype currently not expressed; supportive family history
SCN5A	NM_000335.5	c.133_148dup	p.Glu50Glyfs*44	Heterozygous	Confirmed (NGS)	NA	Likely Pathogenic	PVS1, PM2	Multiple congenital anomalies with aortic coarctation	NA (ovodonation, father not available)	Incomplete and/or age-dependent and/or sex-dependent penetrance; phenotype currently not expressed
KCNQ1	NM_000218.3	c.1189C>T	p.Arg397Trp	Heterozygous	Confirmed (Sanger)	Paternal	Likely Pathogenic	PM2, PP2, PP3, PS3, PS4	Healthy with normal cardiological evaluation	Father is healthy with normal cardiological evaluation	Incomplete and/or age-dependent and/or sex-dependent penetrance; phenotype currently not expressed
KCNQ1	NM_000218.3	c.568C>T	p.Arg190Trp	Heterozygous	Confirmed (Sanger)	Maternal	Pathogenic	PM1, PM2, PM3, PP2, PP3	47,XYY karyotype, normal cardiological evaluation	Mother with prolonged QTc	Diagnosis clinically and/or biochemically confirmed
SCN5A	NM_000335.5	c.4847_4849del	p.Phe1616del	Heterozygous	Confirmed (Sanger)	NA	Pathogenic	PS3, PM1, PM2, PM3, PM4, PP1	Healthy	NA	Incomplete and/or age-dependent and/or sex-dependent penetrance; phenotype currently not expressed
SCN5A	NM_000335.5	c.655C>T	p.Arg219Cys	Heterozygous	Confirmed (Sanger)	Maternal	Pathogenic	PS4, PM2, PM5, PP2, PP3	Healthy with normal cardiological evaluation	Mother is healthy, cardiological evaluation not performed	Incomplete and/or age-dependent and/or sex-dependent penetrance; phenotype currently not expressed
MYL2	NM_000432.4	c.401A>C	p.Glu134Ala	Heterozygous	Confirmed (Sanger)	NA	Likely Pathogenic	PM2, PP2, PP3, PP5	Healthy with normal cardiological evaluation	Negative	Incomplete and/or age-dependent and/or sex-dependent penetrance; phenotype currently not expressed
ELN	NM_000501.4	c.1150+1G>A	/	Heterozygous	Confirmed (Sanger)	NA	Pathogenic	PVS1, PS4, PM2	Healthy	NA	Incomplete and/or age-dependent and/or sex-dependent penetrance; phenotype currently not expressed
SCN5A	NM_000335.5	c.3908C>T	p.Thr1303Met	Heterozygous	Confirmed (Sanger)	Maternal	Likely Pathogenic	PM2, PP2, PP3, PP5	Healthy with normal cardiological evaluation	Mother is healthy, cardiological evaluation not performed	Incomplete and/or age-dependent and/or sex-dependent penetrance; phenotype currently not expressed
SCN5A	NM_000335.5	c.4531C>T	p.Arg1511Trp	Heterozygous	Confirmed (Sanger)	NA	Likely Pathogenic	PP2, PP3, PP5, PM1, PM2	Healthy	NA	Incomplete and/or age-dependent and/or sex-dependent penetrance; phenotype currently not expressed
TNNI3	NM_000363.5	c.595A>G	p.Ser199Gly	Heterozygous	Pending	NA	Likely Pathogenic	PP2, PP3, PM1, PM2, PM5	Healthy	NA	Incomplete and/or age-dependent and/or sex-dependent penetrance; phenotype currently not expressed
KCNQ1	NM_000218.3	c.1220C>A	p.Ser407*	Heterozygous	Confirmed (Sanger)	NA	Likely Pathogenic	PVS1, PM2	Healthy	NA	Incomplete and/or age-dependent and/or sex-dependent penetrance; phenotype currently not expressed
TNNT2	NM_001276345.2	c.97G>T	p.Glu33*	Heterozygous	Confirmed (Sanger)	NA	Likely Pathogenic	PVS1, PM2	Healthy	NA	Incomplete and/or age-dependent and/or sex-dependent penetrance; phenotype currently not expressed
MYH7	NM_000257.4	c.742A>G	p.Ile248Val	Heterozygous	Confirmed (Sanger)	NA	Likely Pathogenic	PM1, PM2, PM5, PP2, PP3	Healthy	NA	Incomplete and/or age-dependent and/or sex-dependent penetrance; phenotype currently not expressed
MYH7	NM_000257.4	c.742A>G	p.Ile248Val	Heterozygous	Confirmed (Sanger)	NA	Likely Pathogenic	PS4, PM1, PM2, PM5, PP2, PP3	Healthy with normal cardiological evaluation	Negative	Incomplete and/or age-dependent and/or sex-dependent penetrance; phenotype currently not expressed
SCN5A	NM_000335.5	c.4745G>A	p.Arg1582His	Heterozygous	Confirmed (Sanger)	NA	Likely Pathogenic	PM2, PP2, PP3	Healthy	NA	Incomplete and/or age-dependent and/or sex-dependent penetrance; phenotype currently not expressed
MYL2	NM_000432.4	c.401A>C	p.Glu134Ala	Heterozygous	Confirmed (Sanger)	Paternal	Likely Pathogenic	PM2, PP2, PP3, PP5	Healthy with normal cardiological evaluation	Father is healthy with normal cardiological evaluation; positive family history of cardiomyopathy on the paternal side	Incomplete and/or age-dependent and/or sex-dependent penetrance; phenotype currently not expressed; supportive family history
KCNQ1	NM_000218.3	c.1189C>T	p.Arg397Trp	Heterozygous	Confirmed (Sanger)	NA	Likely Pathogenic	PM2, PP2, PP3, PS3, PS4	Healthy	NA	Incomplete and/or age-dependent and/or sex-dependent penetrance; phenotype currently not expressed
KCNH2	NM_000238.4	c.2660G>A	p.Arg887His	Heterozygous	Pending	NA	Likely Pathogenic	PP2, PP3, PP5, PM2	Healthy	NA	Incomplete and/or age-dependent and/or sex-dependent penetrance; phenotype currently not expressed
KCNH2	NM_000238.4	c.1882G>A	p.Gly628Ser	Heterozygous	Confirmed (Sanger)	De novo	Pathogenic	PM1, PS2, PS3, PM2, PM5, PP2, PP3	Symptomatic long QT syndrome	Negative	Incomplete and/or age-dependent and/or sex-dependent penetrance; phenotype currently not expressed
MYL3	NM_000258.3	c.170C>G	p.Ala57Gly	Heterozygous	Pending	NA	Likely Pathogenic	PP2, PP3, PP5, PM2	Healthy with normal cardiological evaluation	Negative	Incomplete and/or age-dependent and/or sex-dependent penetrance; phenotype currently not expressed
MYH7	NM_000257.4	c.2606G>A	p.Arg869His	Heterozygous	Confirmed (Sanger)	Maternal	Pathogenic	PS4, PP2, PP3, PM1, PM5	Healthy with normal cardiological evaluation	Mother is healthy, cardiological evaluation not performed	Incomplete and/or age-dependent and/or sex-dependent penetrance; phenotype currently not expressed
TNNT2	NM_001276345.2	c.341C>T	p.Ala114Val	Heterozygous	Confirmed (Sanger)	NA	Likely Pathogenic	PP2, PP3, PP5, PM1, PM2, PM5	Sequelae of neonatal hypoxic-ischemic encephalopathy, no cardiac issues	Family history of epilepsy	Incomplete and/or age-dependent and/or sex-dependent penetrance; phenotype currently not expressed
SMAD3	NM_005902.4	c.891C>G	p.Tyr297*	Heterozygous	Confirmed (Sanger)	De novo	Likely Pathogenic	PVS1, PM2	Healthy with normal cardiological evaluation	Family history of early-onset cerebral aneurysm	Incomplete and/or age-dependent and/or sex-dependent penetrance; phenotype currently not expressed; supportive family history
KCNH2	NM_000238.4	c.1888G>A	p.Val630Ile	Heterozygous	Confirmed (Sanger)	NA	Pathogenic	PS4, PM1, PM2, PP2, PP3	Healthy	NA	Incomplete and/or age-dependent and/or sex-dependent penetrance; phenotype currently not expressed
COL3A1	NM_000090.4	c.4327G>C	p.Asp1443His	Heterozygous	Confirmed (Sanger)	NA	Likely Pathogenic	PM2, PP2, PP3	Inguinal hernia and bilateral congenital clubfoot	Father with pectus excavatum	Incomplete and/or age-dependent and/or sex-dependent penetrance; phenotype currently not expressed; supportive family history
COL3A1	NM_000090.4	c.3494C>T	p.Pro1165Leu	Heterozygous	Confirmed (Sanger)	Maternal	Likely Pathogenic	PS4, PM1, PM2, PP2	Healthy with normal cardiological evaluation	Mother is healthy, cardiological evaluation not performed	Incomplete and/or age-dependent and/or sex-dependent penetrance; phenotype currently not expressed
RYR2	NM_001035.3	c.10516C>T	p.Arg3506*	Heterozygous	Confirmed (Sanger)	NA	Likely Pathogenic	PVS1, PM2	Healthy with normal cardiological evaluation	Negative	Incomplete and/or age-dependent and/or sex-dependent penetrance; phenotype currently not expressed
SCN5A	NM_000335.5	c.5123C>T	p.Thr1708Met	Heterozygous	Confirmed (Sanger)	NA	Pathogenic	PS3, PS4, PM1, PM2, PP2, PP3	Healthy	NA	Incomplete and/or age-dependent and/or sex-dependent penetrance; phenotype currently not expressed
MYL2	NM_000432.4	c.3+1G>A	/	Heterozygous	Confirmed (Sanger)	NA	Likely Pathogenic	PVS1, PM2	Healthy	NA	Incomplete and/or age-dependent and/or sex-dependent penetrance; phenotype currently not expressed
MYH7	NM_000257.4	c.3133C>T	p.Arg1045Cys	Heterozygous	Confirmed (Sanger)	NA	Likely Pathogenic	PM2, PM5, PP2, PP3, PP5	Healthy with normal cardiological evaluation	Negative	Incomplete and/or age-dependent and/or sex-dependent penetrance; phenotype currently not expressed
TNNT2	NM_001276345.2	c.862C>T	p.Arg288Cys	Heterozygous	Confirmed (Sanger)	NA	Likely Pathogenic	PM5, PP2, PS3, PS4, PM2	Healthy	NA	Incomplete and/or age-dependent and/or sex-dependent penetrance; phenotype currently not expressed
TNNT2	NM_001276345.2	c.862C>T	p.Arg288Cys	Heterozygous	Confirmed (Sanger)	NA	Likely Pathogenic	PM5, PP2, PS3, PS4, PM2	Healthy	NA	Incomplete and/or age-dependent and/or sex-dependent penetrance; phenotype currently not expressed
TGFBR2	NM_003242.6	c.1349T>C	p.Met450Thr	Heterozygous	Confirmed (Sanger)	NA	Likely Pathogenic	PM1, PM2, PP2, PP3	Healthy	NA	Incomplete and/or age-dependent and/or sex-dependent penetrance; phenotype currently not expressed
SMAD3	NM_005902.4	c.1129G>A	p.Val377Ile	Heterozygous	Confirmed (Sanger)	NA	Likely Pathogenic	PM1, PM2, PP2, PP3, PP5	Healthy	NA	Incomplete and/or age-dependent and/or sex-dependent penetrance; phenotype currently not expressed
DSP	NM_004415.4	c.3889C>T	p.Gln1297*	Heterozygous	Confirmed (Sanger)	NA	Likely Pathogenic	PVS1, PM2	Healthy	NA	Incomplete and/or age-dependent and/or sex-dependent penetrance; phenotype currently not expressed
FBN1	NM_000138.5	c.994C>T	p.Arg332Cys	Heterozygous	Confirmed (Sanger)	NA	Likely Pathogenic	PS4, PP2, PP3, PM2	Healthy with normal cardiological evaluation	Negative	Incomplete and/or age-dependent and/or sex-dependent penetrance; phenotype currently not expressed
MYBPC3	NM_000256.3	c.2429G>A	p.Arg810His	Heterozygous	Confirmed (Sanger)	NA	Pathogenic	PP1, PP3, PP5, PM1, PM2, PM3, PM5	Healthy	NA	Incomplete and/or age-dependent and/or sex-dependent penetrance; phenotype currently not expressed
MYBPC3	NM_000256.3	c.2003G>A	p.Arg668His	Heterozygous	Confirmed (Sanger)	NA	Likely Pathogenic	PM2, PM5, PP2, PP5, BS2	Healthy	NA	Incomplete and/or age-dependent and/or sex-dependent penetrance; phenotype currently not expressed
FBN1	NM_000138.5	c.7403G>A	p.Cys2468Tyr	Heterozygous	Confirmed (Sanger)	Paternal	Pathogenic	PS2, PM1, PM2, PM5, PP2, PP3	Aortic root dilatation	Father with known Marfan syndrome	Diagnosis clinically and/or biochemically confirmed
MYBPC3	NM_000256.3	c.3192dup	p.Lys1065Glnfs*12	Heterozygous	Confirmed (Sanger)	Maternal	Pathogenic	PVS1, PS4, PP1, PM2	Healthy with normal cardiological evaluation	Mother is healthy, cardiological evaluation not performed	Incomplete and/or age-dependent and/or sex-dependent penetrance; phenotype currently not expressed
LMNA	NM_170707.4	c.295C>A	p.Arg99Ser	Heterozygous	Confirmed (Sanger)	NA	Likely Pathogenic	PM1, PM2, PM5, PP2, PP3	Ventricular septal defect with spontaneous resolution	NA	Incomplete and/or age-dependent and/or sex-dependent penetrance; phenotype currently not expressed
MYL2	NM_000432.4	c.401A>C	p.Glu134Ala	Heterozygous	Confirmed (Sanger)	NA	Likely Pathogenic	PM2, PP2, PP3, PP5	Healthy	NA	Incomplete and/or age-dependent and/or sex-dependent penetrance; phenotype currently not expressed
MYL2	NM_000432.4	c.401A>C	p.Glu134Ala	Heterozygous	Confirmed (Sanger)	NA	Likely Pathogenic	PM2, PP2, PP3, PP5	Healthy	NA	Incomplete and/or age-dependent and/or sex-dependent penetrance; phenotype currently not expressed
TNNT2	NM_001276345.2	c.862C>T	p.Arg288Cys	Heterozygous	Confirmed (Sanger)	NA	Likely Pathogenic	PM5, PP2, PS3, PS4, PM2	Healthy with normal cardiological evaluation	Negative	Incomplete and/or age-dependent and/or sex-dependent penetrance; phenotype currently not expressed
TMEM43	NM_024334.3	c.1019del	p.Phe340Serfs*9	Heterozygous	Confirmed (Sanger)	NA	Likely Pathogenic	PVS1, PM2	Healthy	NA	Incomplete and/or age-dependent and/or sex-dependent penetrance; phenotype currently not expressed
ELN	NM_000501.4	c.1150+1G>A		Heterozygous	Confirmed (Sanger)	NA	Pathogenic	PVS1, PS4, PM2	Healthy with normal cardiological evaluation	Negative	Incomplete and/or age-dependent and/or sex-dependent penetrance; phenotype currently not expressed
MYBPC3	NM_000256.3	c.2311G>A	p.Val771Met	Heterozygous	Confirmed (Sanger)	NA	Likely Pathogenic	PS4, PM2	Healthy	NA	Incomplete and/or age-dependent and/or sex-dependent penetrance; phenotype currently not expressed
MYH7	NM_000257.4	c.1325G>A	p.Arg442His	Heterozygous	Confirmed (Sanger)	NA	Pathogenic	PS4, PM1, PM2, PM5, PP2, PP3	Healthy	NA	Incomplete and/or age-dependent and/or sex-dependent penetrance; phenotype currently not expressed
MYBPC3	NM_000256.3	c.1789C>T	p.Arg597Trp	Heterozygous	Confirmed (Sanger)	NA	Pathogenic	PS4, PM2, PM5. PP3	Healthy with normal cardiological evaluation	Negative	Incomplete and/or age-dependent and/or sex-dependent penetrance; phenotype currently not expressed
RYR2	NM_001035.3	c.6800G>A	p.Arg2267His	Heterozygous	Confirmed (Sanger)	NA	Likely Pathogenic	PM1, PM2, PP2, PP5	Healthy	NA	Incomplete and/or age-dependent and/or sex-dependent penetrance; phenotype currently not expressed
KCNQ1	NM_000218.3	c.776G>A	p.Arg259His	Heterozygous	Pending	NA	Pathogenic	PS3, PS4, PM1, PM5, PP2, PP3, PM2	Healthy	NA	Incomplete and/or age-dependent and/or sex-dependent penetrance; phenotype currently not expressed
SMAD3	NM_005902.4	c.334G>A	p.Ala112Thr	Heterozygous	Confirmed (Sanger)	NA	Likely Pathogenic	PM2, PM5, PP2, PP3	Healthy	NA	Incomplete and/or age-dependent and/or sex-dependent penetrance; phenotype currently not expressed
MYBPC3	NM_000256.3	c.927-9G>A	/	Heterozygous	Confirmed (Sanger)	NA	Likely Pathogenic	PS4, PS3, PM2, PP1, PP3	Healthy	NA	Incomplete and/or age-dependent and/or sex-dependent penetrance; phenotype currently not expressed
KCNQ1	NM_000218.3	c.1197_1198insT	p.Pro400Serfs*63	Heterozygous	Confirmed (Sanger)	NA	Likely Pathogenic	PVS1, PM2	QTc at the upper limits of normal	NA	Incomplete and/or age-dependent and/or sex-dependent penetrance; phenotype currently not expressed
MYH7	NM_000257.4	c.2325A>C	p.Glu775Asp	Heterozygous	Confirmed (Sanger)	NA	Likely Pathogenic	PM1, PM2, PM5	Healthy	NA	Incomplete and/or age-dependent and/or sex-dependent penetrance; phenotype currently not expressed
TNNI3	NM_000363.5	c.146dup	p.Lys50Glufs*60	Heterozygous	Confirmed (Sanger)	NA	Pathogenic	PVS1, PM2, PP5	Healthy	NA	Incomplete and/or age-dependent and/or sex-dependent penetrance; phenotype currently not expressed
SCN5A	NM_000335.5	c.5171C>T	p.Pro1724Leu	Heterozygous	Confirmed (Sanger)	NA	Likely Pathogenic	PM1, PM2, PP2, PP3	Healthy	NA	Incomplete and/or age-dependent and/or sex-dependent penetrance; phenotype currently not expressed
TNNT2	NM_001276345.2	c.97G>T	p.Glu33*	Heterozygous	Confirmed (Sanger)	NA	Likely Pathogenic	PVS1, PM2	Prenatal finding of suspected cardiomegaly, no cardiac anomalies at birth	NA	Incomplete and/or age-dependent and/or sex-dependent penetrance; phenotype currently not expressed
SCN5A	NM_000335.5	c.5540T>C	p.Ile1847Thr	Heterozygous	Confirmed (Sanger)	NA	Likely Pathogenic	PM2, PP2, PP3	Healthy with normal cardiological evaluation	NA	Incomplete and/or age-dependent and/or sex-dependent penetrance; phenotype currently not expressed
MYBPC3	NM_000256.3	c.3746G>T	p.Gly1249Val	Heterozygous	Confirmed (Sanger)	Paternal	Likely Pathogenic	PM1, PM2, PP3, PP5	Healthy with normal cardiological evaluation	Father is healthy with normal cardiological evaluation	Incomplete and/or age-dependent and/or sex-dependent penetrance; phenotype currently not expressed
MYH7	NM_000257.4	c.2804A>T	p.Glu935Val	Heterozygous	Confirmed (Sanger)	Maternal	Likely Pathogenic	PM1, PM2, PM5, PP2, PP3	Healthy with normal cardiological evaluation	Mother is healthy, cardiological evaluation not performed	Incomplete and/or age-dependent and/or sex-dependent penetrance; phenotype currently not expressed
SCN5A	NM_000335.5	c.4498C>G	p.Leu1500Val	Heterozygous	Confirmed (Sanger)	Paternal	Pathogenic	PM1, PM2, PP3, PS3, PS4	Healthy with normal cardiological evaluation	Father is healthy with normal cardiological evaluation; positive family history of Brugada syndrome on the paternal side	Incomplete and/or age-dependent and/or sex-dependent penetrance; phenotype currently not expressed; supportive family history
SCN5A	NM_000335.5	c.4015G>A	p.Val1339Ile	Heterozygous	Confirmed (Sanger)	NA	Pathogenic	PS3, PS4, PM1, PM2, PP3	Healthy	NA	Incomplete and/or age-dependent and/or sex-dependent penetrance; phenotype currently not expressed
KCNQ1	NM_000218.3	c.860C>A	p.Ala287Glu	Heterozygous	Confirmed (Sanger)	NA	Likely Pathogenic	PM1, PM2, PP2, PP3	Healthy	NA	Incomplete and/or age-dependent and/or sex-dependent penetrance; phenotype currently not expressed
MYBPC3	NM_000256.3	c.3065G>C	p.Arg1022Pro	Heterozygous	Confirmed (Sanger)	Maternal	Pathogenic	PM2, PM5, PP3, PS4	Healthy with normal cardiological evaluation	Mother is healthy, cardiological evaluation not performed	Incomplete and/or age-dependent and/or sex-dependent penetrance; phenotype currently not expressed
TGFBR1	NM_004612.4	c.1205A>G	p.Tyr402Cys	Heterozygous	Confirmed (Sanger)	NA	Likely Pathogenic	PM2, PP2, PP3	Anorectal malformation and hearing loss, no cardiac anomalies	Brother with bilateral congenital clubfoot	Incomplete and/or age-dependent and/or sex-dependent penetrance; phenotype currently not expressed; supportive family history
SCN5A	NM_000335.5	c.4988T>C	p.Leu1663Pro	Heterozygous	Confirmed (Sanger)	NA	Likely Pathogenic	PM1, PM2, PP3	Healthy	NA	Incomplete and/or age-dependent and/or sex-dependent penetrance; phenotype currently not expressed
RYR2	NM_001035.3	c.12728dup	p.Ala4244Glyfs*80	Heterozygous	Confirmed (Sanger)	NA	Likely Pathogenic	PVS1, PM2	Healthy	NA	Incomplete and/or age-dependent and/or sex-dependent penetrance; phenotype currently not expressed
SCN5A	NM_000335.5	c.5224G>A	p.Gly1742Arg	Heterozygous	Confirmed (Sanger)	Paternal	Pathogenic	PS3, PS4, PM1, PM2, PM5, PP1, PP3	Healthy with normal cardiological evaluation	Father is healthy with normal cardiological evaluation; positive family history of Brugada syndrome on the paternal side	Incomplete and/or age-dependent and/or sex-dependent penetrance; phenotype currently not expressed; supportive family history
KCNH2	NM_000238.4	c.2054G>A	p.Arg685His	Heterozygous	Confirmed (Sanger)	NA	Likely Pathogenic	PM2, PM5, PP2, PP3	Healthy	NA	Incomplete and/or age-dependent and/or sex-dependent penetrance; phenotype currently not expressed
MYH7	NM_000257.4	c.1207C>T	p.Arg403Trp	Heterozygous	Confirmed (Sanger)	Maternal	Pathogenic	PS3, PM1, PM2, PM3, PM5, PP1, PP3	Healthy with normal cardiological evaluation	Healthy mother, cardiological evaluation not performed; maternal grandfather with arrhythmogenic cardiomyopathy; father with arrhythmia	Incomplete and/or age-dependent and/or sex-dependent penetrance; phenotype currently not expressed; supportive family history
TGFBR1	NM_004612.4	c.721T>G	p.Ser241Ala	Heterozygous	Confirmed (Sanger)	NA	Likely Pathogenic	PM1, PM2, PM5, PP2, PP3	Ventriculomegaly	NA	Incomplete and/or age-dependent and/or sex-dependent penetrance; phenotype currently not expressed
PLN	NM_002667.5	c.116T>G	p.Leu39*	Heterozygous	Confirmed (Sanger)	NA	Pathogenic	PVS1, PS3, PS4, PM2, PP1	Healthy	NA	Incomplete and/or age-dependent and/or sex-dependent penetrance; phenotype currently not expressed
SCN5A	NM_000335.5	c.2893C>T	p.Arg965Cys	Heterozygous	Confirmed (Sanger)	NA	Pathogenic	PS4, PM2, PP3	Healthy	NA	Incomplete and/or age-dependent and/or sex-dependent penetrance; phenotype currently not expressed
RYR2	NM_001035.3	c.1976T>G	p.Ile659Ser	Heterozygous	Confirmed (Sanger)	NA	Likely Pathogenic	PM2, PP2, PP3	Healthy	NA	Incomplete and/or age-dependent and/or sex-dependent penetrance; phenotype currently not expressed
KCNQ1	NM_000218.3	c.1748G>A	p.Arg583His	Heterozygous	Pending	NA	Likely Pathogenic	PM1, PM2, PM5, PP2, PP3, PP5	Healthy	NA	Incomplete and/or age-dependent and/or sex-dependent penetrance; phenotype currently not expressed
SCN5A	NM_000335.5	c.3349C>T,	p.Gln1117*	Heterozygous	Confirmed (Sanger)	NA	Pathogenic	PVS1, PS4, PM2	Healthy with normal cardiological evaluation	Mother with Brugada syndrome	Diagnosis clinically and/or biochemically confirmed
FBN1	NM_000138.5	c.994C>T,	p.Arg332Cys	Heterozygous	Confirmed (Sanger)	Maternal	Likely Pathogenic	PS4, PP2, PP3, PM2	Healthy with normal cardiological evaluation	Mother is healthy with normal cardiological evaluation	Incomplete and/or age-dependent and/or sex-dependent penetrance; phenotype currently not expressed
FBN1	NM_000138.5	c.3145G>A	p.Gly1049Ser	Heterozygous	Confirmed (Sanger)	Maternal	Likely Pathogenic	PM1, PM2, PM5, PP2, PP3, PP5	Healthy with normal cardiological evaluation	Mother is healthy with normal cardiological evaluation	Incomplete and/or age-dependent and/or sex-dependent penetrance; phenotype currently not expressed
KCNQ1	NM_000218.3	c.1178A>T	p.Lys393Met	Heterozygous	Confirmed (Sanger)	NA	Likely Pathogenic	PM2, PP2, P3, PP5	Healthy	NA	Incomplete and/or age-dependent and/or sex-dependent penetrance; phenotype currently not expressed
CASQ2	NM_001232.4	c.97C>T	p.Arg33*	Heterozygous	Confirmed (Sanger)	NA	Pathogenic	PM2, PVS1, PM3	Healthy	NA	Incomplete and/or age-dependent and/or sex-dependent penetrance; phenotype currently not expressed
SCN5A	NM_000335.5	c.3905G>A	p.Arg1302Gln	Heterozygous	Confirmed (Sanger)	Paternal	Likely Pathogenic	PM2, PP3, PP5	Healthy with normal cardiological evaluation	Father is healthy, cardiological evaluation not performed	Incomplete and/or age-dependent and/or sex-dependent penetrance; phenotype currently not expressed
KCNH2	NM_000238.4	c.2350C>T	p.Arg784Trp	Heterozygous	Confirmed (Sanger)	NA	Likely Pathogenic	PM2, PP2, PP3, PP5	Healthy	NA	Incomplete and/or age-dependent and/or sex-dependent penetrance; phenotype currently not expressed
TNNT2	NM_001276345.2	c.505C>T	p.Arg169*	Heterozygous	Pending	NA	Likely Pathogenic	PM2, PP5, PVS1	Healthy with normal cardiological evaluation	Negative	Incomplete and/or age-dependent and/or sex-dependent penetrance; phenotype currently not expressed
TNNT2	NM_001276345.2	c.341C>T	p.Ala114Val	Heterozygous	Confirmed (Sanger)	NA	Pathogenic	PM1, PM2, PM5, PP2, PP3, PS4	Healthy with normal cardiological evaluation	Negative	Incomplete and/or age-dependent and/or sex-dependent penetrance; phenotype currently not expressed
TNNT2	NM_001276345.2	c.862C>T	p.Arg288Cys	Heterozygous	Confirmed (Sanger)	NA	Likely Pathogenic	PM1, PS3, PS4, PP1	Healthy	Negative	Incomplete and/or age-dependent and/or sex-dependent penetrance; phenotype currently not expressed
RYR2	NM_001035.3	Deletion of exons 54–58	/	Heterozygous	Pending	NA	Likely Pathogenic	2E	Died on day 5 of life due to complications of growth restriction and extreme prematurity	NA	Incomplete and/or age-dependent and/or sex-dependent penetrance; phenotype currently not expressed
SCN5A	NM_000335.5	c.393-1C>T	/	Heterozygous	Confirmed (Sanger)	NA	Likely Pathogenic	PVS1, PM2	Healthy	NA	Incomplete and/or age-dependent and/or sex-dependent penetrance; phenotype currently not expressed
SCN5A	NM_000335.5	c.3157G>A	p.Glu1053Lys	Heterozygous	Confirmed (Sanger)	NA	Likely Pathogenic	PM1, PM2, PP2, PP3, PP5	Healthy	NA	Incomplete and/or age-dependent and/or sex-dependent penetrance; phenotype currently not expressed
KCNQ1	NM_000218.3	c.859G>A	p.Ala287Thr	Heterozygous	Confirmed (Sanger)	NA	Likely Pathogenic	PM2, PP3	Healthy	NA	Incomplete and/or age-dependent and/or sex-dependent penetrance; phenotype currently not expressed
MYBPC3	NM_000256.3	c.3192dup	p.Lys1065Glnfs*12	Heterozygous	Confirmed (Sanger)	NA	Pathogenic	PVS1, PS4, PP1, PM2	Healthy with normal cardiological evaluation	Negative	Incomplete and/or age-dependent and/or sex-dependent penetrance; phenotype currently not expressed
ELN	NM_000501.4	c.1577-2A>T	/	Heterozygous	Confirmed (Sanger)	Paternal	Likely Pathogenic	PM2, PP5, PVS1	Healthy with normal cardiological evaluation	Father is healthy with normal cardiological evaluation	Incomplete and/or age-dependent and/or sex-dependent penetrance; phenotype currently not expressed
SCN5A	NM_000335.5	c.3157G>A	p.Glu1053Lys	Heterozygous	Confirmed (Sanger)	Paternal	Likely Pathogenic	PP2, PP3, PP5, PM2	Healthy with normal cardiological evaluation	Father with unexplained syncope and family history of sudden death	Incomplete and/or age-dependent and/or sex-dependent penetrance; phenotype currently not expressed; supportive family history
MYH6, MYH7 (whole gene)	-	Deletion	/	Heterozygous	Pending	NA (lost at follow up)	Pathogenic	2D, 4L	NA (lost at follow up)	NA (lost at follow up)	Incomplete and/or age-dependent and/or sex-dependent penetrance; phenotype currently not expressed
MYH6, MYH7 (whole gene)	-	Deletion	/	Heterozygous	Pending	NA (lost at follow up)	Pathogenic	2D, 4L	NA (lost at follow up)	NA (lost at follow up)	Incomplete and/or age-dependent and/or sex-dependent penetrance; phenotype currently not expressed
Hematology cohort
G6PD	NM_001360016.2	c.202G>A	p.Val68Met	Heterozygous	Not performed	NA	Likely Pathogenic	PM1, PM2, PP2, PP3, PP5	Healthy	NA	Incomplete and/or age-dependent and/or sex-dependent penetrance; phenotype currently not expressed
F8	NM_000132.4	c.6374G>C	p.Ser2125Thr	Hemizygous	Confirmed (Sanger)	Maternal	Likely Pathogenic	PM1, PM2, PM5, PP2, PP3	Healthy; factor VIII level not yet assessed	NA	Incomplete and/or age-dependent and/or sex-dependent penetrance; phenotype currently not expressed
G6PD	NM_001360016.2	c.202G>A	p.Val68Met	Hemizygous	Not performed	NA	Likely Pathogenic	PM1, PM2, PP2, PP3, PP5	Healthy	NA	Diagnosis clinically and/or biochemically confirmed
G6PD	NM_001360016.2	c.202G>A	p.Val68Met	Hemizygous	Not performed	NA	Likely Pathogenic	PM1, PM2, PP2, PP3, PP5	Healthy	NA	Diagnosis clinically and/or biochemically confirmed
G6PD	NM_001360016.2	c.563C>T	p.Ser188Phe	Heterozygous	Not performed	NA	Likely Pathogenic	PM1, PM2, PP2, PP3, PP5	Healthy	NA	Incomplete and/or age-dependent and/or sex-dependent penetrance; phenotype currently not expressed
G6PD	NM_001360016.2	c.202G>A	p.Val68Met	Hemizygous	Not performed	NA	Likely Pathogenic	PM1, PM2, PP2, PP3, PP5	Healthy	NA	Diagnosis clinically and/or biochemically confirmed
G6PD	NM_001360016.2	c.563C>T	p.Ser188Phe	Heterozygous	Not performed	NA	Likely Pathogenic	PM1, PM2, PP2, PP3, PP5	Healthy	NA	Incomplete and/or age-dependent and/or sex-dependent penetrance; phenotype currently not expressed
G6PD	NM_001360016.2	c.406C>T	p.Arg136Cys	Heterozygous	Not performed	NA	Likely Pathogenic	PM2, PP2, PP3, PP5	Healthy	NA	Incomplete and/or age-dependent and/or sex-dependent penetrance; phenotype currently not expressed
G6PD	NM_001360016.2	c.202G>A	p.Val68Met	Hemizygous	Not performed	NA	Likely Pathogenic	PM1, PM2, PP2, PP3, PP5	Healthy	NA	Diagnosis clinically and/or biochemically confirmed
G6PD	NM_001360016.2	c.542A>T	p.Asp181Val	Heterozygous	Not performed	NA	Likely Pathogenic	PM1, PM2, PP2, PP5	Healthy	NA	Incomplete and/or age-dependent and/or sex-dependent penetrance; phenotype currently not expressed
G6PD	NM_001360016.2	c.202G>A	p.Val68Met	Heterozygous	Not performed	NA	Likely Pathogenic	PM1, PM2, PP2, PP3, PP5	Healthy	NA	Incomplete and/or age-dependent and/or sex-dependent penetrance; phenotype currently not expressed
G6PD	NM_001360016.2	c.680G>A	p.Arg227Gln	Heterozygous	Not performed	NA	Likely Pathogenic	PM2, PM5, PP2, PP3, PP5	Healthy	NA	Incomplete and/or age-dependent and/or sex-dependent penetrance; phenotype currently not expressed
G6PD	NM_001360016.2	c.1330G>A	p.Val444Ile	Heterozygous	Not performed	NA	Likely Pathogenic	PS4, PM1, PM2, PP2, PP3, PP5	Healthy	NA	Incomplete and/or age-dependent and/or sex-dependent penetrance; phenotype currently not expressed
G6PD	NM_001360016.2	c.563C>T	p.Ser188Phe	Heterozygous	Not performed	NA	Likely Pathogenic	PM1, PM2, PP2, PP3, PP5	Healthy	NA	Incomplete and/or age-dependent and/or sex-dependent penetrance; phenotype currently not expressed
G6PD	NM_001360016.2	c.202G>A	p.Val68Met	Heterozygous	Not performed	NA	Likely Pathogenic	PM1, PM2, PP2, PP3, PP5	Healthy	NA	Incomplete and/or age-dependent and/or sex-dependent penetrance; phenotype currently not expressed
G6PD	NM_001360016.2	c.202G>A	p.Val68Met	Hemizygous	Not performed	NA	Likely Pathogenic	PM1, PM2, PP2, PP3, PP5	Respiratory distress and Prolonged neonatal jaundice	Negative	Diagnosis clinically and/or biochemically confirmed
G6PD	NM_001360016.2	c.202G>A	p.Val68Met	Hemizygous	Not performed	NA	Likely Pathogenic	PM1, PM2, PP2, PP3, PP5	Healthy	NA	Diagnosis clinically and/or biochemically confirmed
G6PD	NM_001360016.2	c.1360C>T	p.Arg454Cys	Heterozygous	Not performed	NA	Likely Pathogenic	PS3, PM1, PM2, PM5, PP2, PP3, PP5	Healthy	NA	Incomplete and/or age-dependent and/or sex-dependent penetrance; phenotype currently not expressed
F9	NM_000133.4	c.1345C>T	p.Arg449Trp	Hemizygous	Confirmed (Sanger)	Maternal	Likely Pathogenic	PM1, PM2, PM5, PP2, PP5	Healthy; factor IX level not yet assessed	NA	Incomplete and/or age-dependent and/or sex-dependent penetrance; phenotype currently not expressed
G6PD	NM_001360016.2	c.563C>T	p.Ser188Phe	Heterozygous	Not performed	NA	Likely Pathogenic	PM1, PM2, PP2, PP3, PP5	Healthy	NA	Incomplete and/or age-dependent and/or sex-dependent penetrance; phenotype currently not expressed
G6PD	NM_001360016.2	c.202G>A	p.Val68Met	Hemizygous	Not performed	NA	Likely Pathogenic	PM1, PM2, PP2, PP3, PP5	Healthy	NA	Diagnosis clinically and/or biochemically confirmed
G6PD	NM_001360016.2	c.202G>A	p.Val68Met	Heterozygous	Not performed	NA	Likely Pathogenic	PM1, PM2, PP2, PP3, PP5	Healthy	NA	Incomplete and/or age-dependent and/or sex-dependent penetrance; phenotype currently not expressed
G6PD	NM_001360016.2	c.844G>C	p.Asp282His	Hemizygous	Not performed	NA	Likely Pathogenic	PM2, PM5, PP1, PP3, PS3	Healthy	NA	Diagnosis clinically and/or biochemically confirmed
G6PD	NM_001360016.2	c.563C>T	p.Ser188Phe	Heterozygous	Not performed	NA	Likely Pathogenic	PM1, PM2, PP2, PP3, PP5	Healthy	History of G6PD deficiency on both the maternal and paternal sides	Incomplete and/or age-dependent and/or sex-dependent penetrance; phenotype currently not expressed
G6PD	NM_001360016.2	c.202G>A	p.Val68Met	Hemizygous	Not performed	NA	Likely Pathogenic	PM1, PM2, PP2, PP3, PP5	Healthy	NA	Diagnosis clinically and/or biochemically confirmed
G6PD	NM_001360016.2	c.563C>T	p.Ser188Phe	Heterozygous	Not performed	NA	Likely Pathogenic	PM1, PM2, PP2, PP3, PP5	Healthy	NA	Incomplete and/or age-dependent and/or sex-dependent penetrance; phenotype currently not expressed
G6PD	NM_001360016.2	c.844G>C	p.Asp282His	Hemizygous	Not performed	NA	Pathogenic	PM2, PM5, PP1, PP3, PS3	Healthy	NA	Diagnosis clinically and/or biochemically confirmed
G6PD	NM_001360016.2	c.202G>A	p.Val68Met	Hemizygous	Not performed	NA	Likely Pathogenic	PM1, PM2, PP2, PP3, PP5	Healthy	Family history of hemolytic crisis	Diagnosis clinically and/or biochemically confirmed
G6PD	NM_001360016.2	c.563C>T	p.Ser188Phe	Hemizygous	Not performed	NA	Likely Pathogenic	PM1, PM2, PP2, PP3, PP5	Healthy	Negative	Diagnosis clinically and/or biochemically confirmed
G6PD	NM_001360016.2	c.202G>A	p.Val68Met	Heterozygous	Not performed	NA	Likely Pathogenic	PM1, PM2, PP2, PP3, PP5	Healthy	Negative	Incomplete and/or age-dependent and/or sex-dependent penetrance; phenotype currently not expressed
G6PD	NM_001360016.2	c.202G>A	p.Val68Met	Heterozygous	Not performed	NA	Likely Pathogenic	PM1, PM2, PP2, PP3, PP5	Healthy	NA	Incomplete and/or age-dependent and/or sex-dependent penetrance; phenotype currently not expressed
G6PD	NM_001360016.2	c.202G>A	p.Val68Met	Hemizygous	Not performed	NA	Likely Pathogenic	PM1, PM2, PP2, PP3, PP5	Healthy	NA	Diagnosis clinically and/or biochemically confirmed
G6PD	NM_001360016.2	c.202G>A	p.Val68Met	Hemizygous	Not performed	NA	Likely Pathogenic	PM1, PM2, PP2, PP3, PP5	Healthy	NA	Diagnosis clinically and/or biochemically confirmed
G6PD	NM_001360016.2	c.202G>A	p.Val68Met	Heterozygous	Not performed	NA	Likely Pathogenic	PM1, PM2, PP2, PP3, PP5	Healthy	NA	Incomplete and/or age-dependent and/or sex-dependent penetrance; phenotype currently not expressed
G6PD	NM_001360016.2	c.563C>T	p.Ser188Phe	Hemizygous	Not performed	NA	Likely Pathogenic	PM1, PM2, PP2, PP3, PP5	Healthy	NA	Diagnosis clinically and/or biochemically confirmed
G6PD	NM_001360016.2	c.202G>A	p.Val68Met	Heterozygous	Not performed	NA	Likely Pathogenic	PM1, PM2, PP2, PP3, PP5	Healthy	Negative	Incomplete and/or age-dependent and/or sex-dependent penetrance; phenotype currently not expressed
G6PD	NM_001360016.2	c.202G>A	p.Val68Met	Heterozygous	Not performed	NA	Likely Pathogenic	PM1, PM2, PP2, PP3, PP5	Healthy	Negative	Incomplete and/or age-dependent and/or sex-dependent penetrance; phenotype currently not expressed
G6PD	NM_001360016.2	c.202G>A	p.Val68Met	Heterozygous	Not performed	NA	Likely Pathogenic	PM1, PM2, PP2, PP3, PP5	Healthy	Negative	Incomplete and/or age-dependent and/or sex-dependent penetrance; phenotype currently not expressed
G6PD	NM_001360016.2	c.202G>A	p.Val68Met	Hemizygous	Not performed	NA	Likely Pathogenic	PM1, PM2, PP2, PP3, PP5	Healthy	Negative	Diagnosis clinically and/or biochemically confirmed
G6PD	NM_001360016.2	c.202G>A	p.Val68Met	Homozygous	Not performed	NA	Likely Pathogenic	PM1, PM2, PP2, PP3, PP5	Healthy	Negative	Diagnosis clinically and/or biochemically confirmed
BTK (whole gene)		Deletion		Heterozygous	Not confirmed (MLPA)	/	Likely Pathogenic	2E	Healthy	Negative	False positive
G6PD	NM_001360016.2	c.563C>T	p.Ser188Phe	Hemizygous	Not performed	NA	Likely Pathogenic	PM1, PM2, PP2, PP3	Prolonged neonatal jaundice	History of G6PD deficiency on the maternal side	Diagnosis clinically and/or biochemically confirmed
G6PD	NM_001360016.2	c.844G>C	p.Asp282His	Heterozygous	Not performed	NA	Pathogenic	PM2, PM5, PP1, PP3, PS3	Healthy	Negative	Incomplete and/or age-dependent and/or sex-dependent penetrance; phenotype currently not expressed
G6PD	NM_001360016.2	c.202G>A	p.Val68Met	Heterozygous	Not performed	NA	Likely Pathogenic	PM1, PM2, PP2, PP3, PP5	Healthy	NA	Incomplete and/or age-dependent and/or sex-dependent penetrance; phenotype currently not expressed
G6PD	NM_001360016.2	c.202G>A	p.Val68Met	Hemizygous	Not performed	NA	Likely Pathogenic	PM1, PM2, PP2, PP3, PP5	Healthy	Negative	Diagnosis clinically and/or biochemically confirmed
G6PD	NM_001360016.2	c.1360C>T	p.Arg454Cys	Heterozygous	Not performed	NA	Likely Pathogenic	PS3, PM1, PM2, PM5, PP2, PP3, PP5	Healthy	Negative	Incomplete and/or age-dependent and/or sex-dependent penetrance; phenotype currently not expressed
G6PD	NM_001360016.2	c.1003G>A	p.Ala335Thr	Heterozygous	Not performed	NA	Likely Pathogenic	PS3, PM1, PM2, PM5, PP2, PP5	Healthy	Family History of G6PD deficiency	Incomplete and/or age-dependent and/or sex-dependent penetrance; phenotype currently not expressed
G6PD	NM_001360016.2	c.844G>C	p.Asp282His	Heterozygous	Not performed	NA	Pathogenic	PM2, PM5, PP1, PP3, PS3	Healthy	NA	Incomplete and/or age-dependent and/or sex-dependent penetrance; phenotype currently not expressed
G6PD	NM_001360016.2	c.563C>T	p.Ser188Phe	Heterozygous	Not performed	NA	Likely Pathogenic	PM1, PM2, PP2, PP3, PP5	Healthy	Family History of G6PD deficiency	Incomplete and/or age-dependent and/or sex-dependent penetrance; phenotype currently not expressed
G6PD	NM_001360016.2	c.563C>T	p.Ser188Phe	Heterozygous	Not performed	NA	Likely Pathogenic	PM1, PM2, PP2, PP3, PP5	Healthy	Negative	Incomplete and/or age-dependent and/or sex-dependent penetrance; phenotype currently not expressed
G6PD	NM_001360016.2	c.563C>T	p.Ser188Phe	Heterozygous	Not performed	NA	Likely Pathogenic	PM1, PM2, PP2, PP3, PP5	Prenatal chylous ascites	NA	Incomplete and/or age-dependent and/or sex-dependent penetrance; phenotype currently not expressed
G6PD	NM_001360016.2	c.202G>A	p.Val68Met	Heterozygous	Not performed	NA	Likely Pathogenic	PM1, PM2, PP2, PP3, PP5	Healthy	Negative	Incomplete and/or age-dependent and/or sex-dependent penetrance; phenotype currently not expressed
G6PD	NM_001360016.2	c.487G>A	p.Gly163Ser	Hemizygous	Not performed	NA	Likely Pathogenic	PS3, PP2, PP3, PP5, PM1, PM2, PM5	Healthy	Negative	Diagnosis clinically and/or biochemically confirmed
G6PD	NM_001360016.2	c.202G>A	p.Val68Met	Hemizygous	Not performed	NA	Likely Pathogenic	PM1, PM2, PP2, PP3, PP5	Healthy	NA	Diagnosis clinically and/or biochemically confirmed
G6PD	NM_001360016.2	c.844G>C	p.Asp282His	Heterozygous	Not performed	NA	Pathogenic	PM2, PM5, PP1, PP3, PS3	Healthy	Negative	Incomplete and/or age-dependent and/or sex-dependent penetrance; phenotype currently not expressed
G6PD	NM_001360016.2	c.202G>A	p.Val68Met	Hemizygous	Not performed	NA	Likely Pathogenic	PM1, PM2, PP2, PP3, PP5	Healthy	Negative	Diagnosis clinically and/or biochemically confirmed
G6PD	NM_001360016.2	c.1003G>A	p.Ala335Thr	Heterozygous	Not performed	NA	Likely Pathogenic	PS3, PM1, PM2, PM5, PP2, PP5	Healthy	NA	Incomplete and/or age-dependent and/or sex-dependent penetrance; phenotype currently not expressed
G6PD	NM_001360016.2	c.563C>T	p.Ser188Phe	Hemizygous	Not performed	NA	Likely Pathogenic	PM1, PM2, PP2, PP3, PP5	Healthy	History of G6PD deficiency on the maternal side	Diagnosis clinically and/or biochemically confirmed
G6PD	NM_001360016.2	c.968T>C	p.Leu323Pro	Heterozygous	Not performed	NA	Likely Pathogenic	PM1, PM2, PP2, PP3, PP5	Healthy	Negative	Incomplete and/or age-dependent and/or sex-dependent penetrance; phenotype currently not expressed
G6PD	NM_001360016.2	c.563C>T	p.Ser188Phe	Heterozygous	Not performed	NA	Likely Pathogenic	PM1, PM2, PP2, PP3, PP5	Neonatal anemia treated with erythropoietin	History of G6PD deficiency on the maternal side	Incomplete and/or age-dependent and/or sex-dependent penetrance; phenotype currently not expressed
G6PD	NM_001360016.2	c.202G>A	p.Val68Met	Heterozygous	Not performed	NA	Likely Pathogenic	PM1, PM2, PP2, PP3, PP5	Healthy	NA	Incomplete and/or age-dependent and/or sex-dependent penetrance; phenotype currently not expressed
PROS1	NM_000313.4	c.149A>C	p.Lys50Thr	Heterozygous	Confirmed (Sanger)	NA	Likely Pathogenic	PM1, PM2, PM5, PP2, PP3	Healthy	NA	Incomplete and/or age-dependent and/or sex-dependent penetrance; phenotype currently not expressed
G6PD	NM_001360016.2	c.1376G>C	p.Arg459Pro	Heterozygous	Not performed	NA	Pathogenic	PS3, PS4, PM1, PM2, PP2, PP3	Healthy	History of G6PD deficiency on the paternal side	Incomplete and/or age-dependent and/or sex-dependent penetrance; phenotype currently not expressed
G6PD	NM_001360016.2	c.1400C>G	p.Pro467Arg	Heterozygous	Not performed	NA	Likely Pathogenic	PS4, PM2, PP2, PP3	Healthy	Negative	Incomplete and/or age-dependent and/or sex-dependent penetrance; phenotype currently not expressed
G6PD	NM_001360016.2	c.563C>T	p.Ser188Phe	Hemizygous	Not performed	NA	Likely Pathogenic	PM1, PM2, PP2, PP3, PP5	Sequelae of perinatal distress	Negative	Diagnosis clinically and/or biochemically confirmed
G6PD	NM_001360016.2	c.202G>A	p.Val68Met	Hemizygous	Not performed	NA	Likely Pathogenic	PM1, PM2, PP2, PP3, PP5	Prolonged neonatal jaundice	Negative	Diagnosis clinically and/or biochemically confirmed
G6PD	NM_001360016.2	c.844G>C	p.Asp282His	Hemizygous	Not performed	NA	Pathogenic	PM2, PM5, PP1, PP3, PS3	Prolonged neonatal jaundice	History of G6PD deficiency on the maternal side	Diagnosis clinically and/or biochemically confirmed
G6PD	NM_001360016.2	c.202G>A	p.Val68Met	Hemizygous	Not performed	NA	Likely Pathogenic	PM1, PM2, PP2, PP3, PP5	Healthy	Negative	Diagnosis clinically and/or biochemically confirmed
G6PD	NM_001360016.2	c.202G>A	p.Val68Met	Homozygous	Not performed	NA	Likely Pathogenic	PM1, PM2, PP2, PP3, PP5	Prolonged neonatal jaundice	Negative	Diagnosis clinically and/or biochemically confirmed
G6PD	NM_001360016.2	c.844G>C	p.Asp282His	Heterozygous	Not performed	NA	Pathogenic	PM2, PM5, PP1, PP3, PS3	Healthy	Negative	Incomplete and/or age-dependent and/or sex-dependent penetrance; phenotype currently not expressed
G6PD	NM_001360016.2	c.844G>C	p.Asp282His	Heterozygous	Not performed	NA	Likely Pathogenic	PM2, PM5, PP1, PP3, PS3	Healthy	Negative	Incomplete and/or age-dependent and/or sex-dependent penetrance; phenotype currently not expressed
G6PD	NM_001360016.2	c.487G>A	p.Gly163Ser	Heterozygous	Not performed	NA	Likely Pathogenic	PS3, PP2, PP3, PP5, PM1, PM2	Healthy	Negative	Incomplete and/or age-dependent and/or sex-dependent penetrance; phenotype currently not expressed
G6PD	NM_001360016.2	c.1003G>A	p.Ala335Thr	Heterozygous	Not performed	NA	Likely Pathogenic	PS3, PM1, PM2, PM5, PP2, PP5	Healthy	Negative	Incomplete and/or age-dependent and/or sex-dependent penetrance; phenotype currently not expressed
G6PD	NM_001360016.2	c.202G>A	p.Val68Met	Heterozygous	Not performed	NA	Likely Pathogenic	PM1, PM2, PP2, PP3, PP5	Extremely preterm, prolonged neonatal jaundice and anemia, required transfusion and erythropoietin treatment	Negative	Incomplete and/or age-dependent and/or sex-dependent penetrance; phenotype currently not expressed
G6PD	NM_001360016.2	c.563C>T	p.Ser188Phe	Heterozygous	Not performed	NA	Likely Pathogenic	PM1, PM2, PP2, PP3, PP5	Healthy	Negative	Incomplete and/or age-dependent and/or sex-dependent penetrance; phenotype currently not expressed
F9	NM_000133.4	c.1024A>G	p.Thr342Ala	Hemizygous	Confirmed (Sanger)	NA	Pathogenic	PM3, PM1, PM2, PM5, PP2	Coagulation tests consistent with mild hemophilia B	Family history of perioperative bleeding	Diagnosis clinically and/or biochemically confirmed
PROS1	NM_000313.4	c.121C>A	p.Arg41Ser	Heterozygous	Confirmed (Sanger)	NA	Likely Pathogenic	PM1, PM2, PM5, PP2, PP3	Healthy	Negative	Incomplete and/or age-dependent and/or sex-dependent penetrance; phenotype currently not expressed
G6PD	NM_001360016.2	c.383T>G	p.Leu128Arg	Hemizygous	Not performed	NA	Pathogenic	PM2, PM5, PP2, PP3, PS4	Healthy	History of G6PD deficiency on the maternal side	Diagnosis clinically and/or biochemically confirmed
G6PD	NM_001360016.2	c.383T>G	p.Leu128Arg	Heterozygous	Not performed	NA	Pathogenic	PM2, PM5, PP2, PP3, PS4	Healthy	Negative	Incomplete and/or age-dependent and/or sex-dependent penetrance; phenotype currently not expressed
G6PD	NM_001360016.2	c.563C>T	p.Ser188Phe	Heterozygous	Not performed	NA	Likely Pathogenic	PM1, PM2, PP2, PP3, PP5	Healthy	Negative	Incomplete and/or age-dependent and/or sex-dependent penetrance; phenotype currently not expressed
F8	NM_000132.4	c.6374G>C	p.Ser2125Thr	Heterozygous	Confirmed (Sanger)	NA	Likely Pathogenic	PM1, PM2, PM5, PP2, PP3	Healthy	NA	Incomplete and/or age-dependent and/or sex-dependent penetrance; phenotype currently not expressed
G6PD	NM_001360016.2	c.844G>C	p.Asp282His	Heterozygous	Not performed	NA	Pathogenic	PM2, PM5, PP1, PP3, PS3	Healthy	History of G6PD deficiency on the paternal side	Incomplete and/or age-dependent and/or sex-dependent penetrance; phenotype currently not expressed
RTEL1	NM_001283009.2	c.2892T>G	p.Phe964Leu	Heterozygous	Confirmed (Sanger)	NA	Likely Pathogenic	PM2, PP5	Healthy	Negative	Incomplete and/or age-dependent and/or sex-dependent penetrance; phenotype currently not expressed
G6PD	NM_001360016.2	c.202G>A	p.Val68Met	Heterozygous	Not performed	NA	Likely Pathogenic	PM1, PM2, PP2, PP3, PP5	Prolonged neonatal jaundice	History of G6PD deficiency and hemolytic crisis on the maternal side	Incomplete and/or age-dependent and/or sex-dependent penetrance; phenotype currently not expressed
HBB	NM_000518.5	c.118C>T	p.Gln40*	Heterozygous	Confirmed (Sanger)	NA	Pathogenic	PM3, PM2, PVS1, PS3	Prenatal diagnosis of beta-thalassemia	Both parents are healthy carriers of beta-thalassemia	Diagnosis clinically and/or biochemically confirmed
HBB	NM_000518.5	c.93-21G>A	/	Heterozygous	Confirmed (Sanger)	NA	Likely Pathogenic	PM3, PM2
G6PD	NM_001360016.2	c.202G>A	p.Val68Met	Heterozygous	Not performed	NA	Likely Pathogenic	PM1, PM2, PP2, PP3, PP5	Healthy	Negative	Incomplete and/or age-dependent and/or sex-dependent penetrance; phenotype currently not expressed
G6PD	NM_001360016.2	c.563C>T	p.Ser188Phe	Heterozygous	Not performed	NA	Likely Pathogenic	PM1, PM2, PP2, PP3, PP5	Healthy	History of G6PD deficiency on the paternal side	Incomplete and/or age-dependent and/or sex-dependent penetrance; phenotype currently not expressed
G6PD	NM_001360016.2	c.844G>C	p.Asp282His	Heterozygous	Not performed	NA	Pathogenic	PM2, PM5, PP1, PP3, PS3	Healthy	Negative	Incomplete and/or age-dependent and/or sex-dependent penetrance; phenotype currently not expressed
G6PD	NM_001360016.2	c.542A>T	p.Asp181Val	Heterozygous	Not performed	NA	Likely Pathogenic	PM1, PM2, PP2, PP5	Healthy	History of G6PD deficiency on the maternal side	Incomplete and/or age-dependent and/or sex-dependent penetrance; phenotype currently not expressed
RTEL1	NM_001283009.2	c.381del	p.Asn128Thrfs*23	Heterozygous	Confirmed (Sanger)	Maternal	Likely Pathogenic	PVS1, PM2	Healthy	Mother with erythema nodosum and pulmonary sarcoidosis	Incomplete and/or age-dependent and/or sex-dependent penetrance; phenotype currently not expressed
G6PD	NM_001360016.2	c.202G>A	p.Val68Met	Heterozygous	Not performed	NA	Likely Pathogenic	PM1, PM2, PP2, PP3, PP5	Healthy	Negative	Incomplete and/or age-dependent and/or sex-dependent penetrance; phenotype currently not expressed
G6PD	NM_001360016.2	c.202G>A	p.Val68Met	Hemizygous	Not performed	NA	Likely Pathogenic	PM1, PM2, PP2, PP3, PP5	Healthy	Negative	Diagnosis clinically and/or biochemically confirmed
PROS1	NM_000313.4	c.233C>T	p.Thr78Met	Heterozygous	Confirmed (Sanger)	NA	Pathogenic	PS3, PS4, PM2, PP2, PP3	Healthy	Family history of early-onset thrombosis on the paternal side	Incomplete and/or age-dependent and/or sex-dependent penetrance; phenotype currently not expressed; supportive family history
F8	NM_000132.4	c.5399G>A	p.Arg1800His	Heterozygous	Confirmed (Sanger)	NA	Pathogenic	PS3, PM1, PM2, PM3, PM5, PP2, PP3	Healthy	Negative	Incomplete and/or age-dependent and/or sex-dependent penetrance; phenotype currently not expressed
G6PD	NM_001360016.2	c.202G>A	p.Val68Met	Heterozygous	Not performed	NA	Likely Pathogenic	PM1, PM2, PP2, PP3, PP5	Healthy	Negative	Incomplete and/or age-dependent and/or sex-dependent penetrance; phenotype currently not expressed
G6PD	NM_001360016.2	c.202G>A	p.Val68Met	Heterozygous	Not performed	NA	Likely Pathogenic	PM1, PM2, PP2, PP3, PP5	Small for gestational age	Negative	Incomplete and/or age-dependent and/or sex-dependent penetrance; phenotype currently not expressed
G6PD	NM_001360016.2	c.844G>C	p.Asp282His	Hemizygous	Not performed	NA	Pathogenic	PM2, PM5, PP1, PP3, PS3	Healthy	Negative	Diagnosis clinically and/or biochemically confirmed
G6PD	NM_001360016.2	c.202G>A	p.Val68Met	Heterozygous	Not performed	NA (embryodonation)	Likely Pathogenic	PM1, PM2, PP2, PP3, PP5	Healthy	NA (embryodonation)	Incomplete and/or age-dependent and/or sex-dependent penetrance; phenotype currently not expressed
G6PD	NM_001360016.2	c.202G>A	p.Val68Met	Heterozygous	Not performed	NA	Likely Pathogenic	PM1, PM2, PP2, PP3, PP5	Healthy	History of G6PD deficiency on the paternal side	Incomplete and/or age-dependent and/or sex-dependent penetrance; phenotype currently not expressed
G6PD	NM_001360016.2	c.202G>A	p.Val68Met	Hemizygous	Not performed	NA	Likely Pathogenic	PM1, PM2, PP2, PP3, PP5	Healthy	Negative	Diagnosis clinically and/or biochemically confirmed
G6PD	NM_001360016.2	c.383T>G	p.Leu128Arg	Hemizygous	Not performed	NA	Pathogenic	PM2, PM5, PP2, PP3, PS4	Healthy	Negative	Diagnosis clinically and/or biochemically confirmed
G6PD	NM_001360016.2	c.202G>A	p.Val68Met	Hemizygous	Not performed	NA	Likely Pathogenic	PM1, PM2, PP2, PP3, PP5	Prolonged neonatal jaundice	Negative	Diagnosis clinically and/or biochemically confirmed
G6PD	NM_001360016.2	c.202G>A	p.Val68Met	Hemizygous	Not performed	NA	Likely Pathogenic	PM1, PM2, PP2, PP3, PP5	Twin-to-twin transfusion syndrome, Prolonged neonatal jaundice	Negative	Diagnosis clinically and/or biochemically confirmed
G6PD	NM_001360016.2	c.202G>A	p.Val68Met	Hemizygous	Not performed	NA	Likely Pathogenic	PM1, PM2, PP2, PP3, PP5	Twin-to-twin transfusion syndrome, Prolonged neonatal jaundice	Negative	Diagnosis clinically and/or biochemically confirmed
G6PD	NM_001360016.2	c.844G>C	p.Asp282His	Heterozygous	Not performed	NA	Pathogenic	PM2, PM5, PP1, PP3, PS3	Healthy	Negative	Incomplete and/or age-dependent and/or sex-dependent penetrance; phenotype currently not expressed
G6PD	NM_001360016.2	c.563C>T	p.Ser188Phe	Hemizygous	Not performed	NA	Likely Pathogenic	PM1, PM2, PP2, PP3, PP5	Healthy	History of G6PD deficiency on the maternal side	Diagnosis clinically and/or biochemically confirmed
G6PD	NM_001360016.2	c.202G>A	p.Val68Met	Heterozygous	Not performed	NA	Likely Pathogenic	PM1, PM2, PP2, PP3, PP5	Extreme prematurity with extremely low birth weight	NA	Incomplete and/or age-dependent and/or sex-dependent penetrance; phenotype currently not expressed
G6PD	NM_001360016.2	c.1003G>A	p.Ala335Thr	Hemizygous	Not performed	NA	Likely Pathogenic	PS3, PM1, PM2, PM5, PP2, PP5	Healthy	Negative	Diagnosis clinically and/or biochemically confirmed
G6PD	NM_001360016.2	c.563C>T	p.Ser188Phe	Heterozygous	Not performed	NA	Likely Pathogenic	PM1, PM2, PP2, PP3, PP5	Healthy	History of G6PD deficiency on the paternal side	Incomplete and/or age-dependent and/or sex-dependent penetrance; phenotype currently not expressed
F9	NM_000133.4	c.79G>A	p.Glu27Lys	Heterozygous	Confirmed (Sanger)	NA	Likely Pathogenic	PM1, PM2, PP2, PP5	Healthy	NA	Incomplete and/or age-dependent and/or sex-dependent penetrance; phenotype currently not expressed
G6PD	NM_001360016.2	c.844G>C	p.Asp282His	Heterozygous	Not performed	NA	Pathogenic	PM2, PM5, PP1, PP3, PS3	Healthy	Negative	Incomplete and/or age-dependent and/or sex-dependent penetrance; phenotype currently not expressed
G6PD	NM_001360016.2	c.1003G>A	p.Ala335Thr	Heterozygous	Not performed	NA	Likely Pathogenic	PS3, PS4, PM1, PM2, PM5, PP2, PP5	Prolonged neonatal jaundice	Negative	Incomplete and/or age-dependent and/or sex-dependent penetrance; phenotype currently not expressed
F8	NM_000132.4	c.5063C>T	p.Ser1688Leu	Heterozygous	Confirmed (Sanger)	NA	Likely Pathogenic	PM1, PM2, PM3, PP2	Healthy	Negative	Incomplete and/or age-dependent and/or sex-dependent penetrance; phenotype currently not expressed
G6PD	NM_001360016.2	c.844G>C	p.Asp282His	Heterozygous	Not performed	NA	Pathogenic	PM2, PM5, PP1, PP3, PS3	Healthy	Negative	Incomplete and/or age-dependent and/or sex-dependent penetrance; phenotype currently not expressed
G6PD	NM_001360016.2	c.131C>G	p.Ala44Gly	Heterozygous	Not performed	NA	Likely Pathogenic	PS3, PM1, PM2, PM5, PP2, PP3, PP5	Prolonged neonatal jaundice	Negative	Incomplete and/or age-dependent and/or sex-dependent penetrance; phenotype currently not expressed
G6PD	NM_001360016.2	c.202G>A	p.Val68Met	Heterozygous	Not performed	NA	Likely Pathogenic	PM1, PM2, PP2, PP3, PP5	Healthy	Negative	Incomplete and/or age-dependent and/or sex-dependent penetrance; phenotype currently not expressed
G6PD	NM_001360016.2	c.563C>T	p.Ser188Phe	Hemizygous	Not performed	NA	Likely Pathogenic	PM1, PM2, PP2, PP3, PP5	Healthy	History of G6PD deficiency on the maternal side	Diagnosis clinically and/or biochemically confirmed
G6PD	NM_001360016.2	c.202G>A	p.Val68Met	Heterozygous	Not performed	NA	Likely Pathogenic	PM1, PM2, PP2, PP3, PP5	Healthy	Negative	Incomplete and/or age-dependent and/or sex-dependent penetrance; phenotype currently not expressed
G6PD	NM_001360016.2	c.202G>A,	p.Val68Met	Heterozygous	Not performed	NA	Likely Pathogenic	PM1, PM2, PP2, PP3, PP5	Healthy	NA	Incomplete and/or age-dependent and/or sex-dependent penetrance; phenotype currently not expressed
G6PD	NM_001360016.2	c.968T>C	p.Leu323Pro	Hemizygous	Not performed	NA	Likely Pathogenic	PM1, PM2, PP2, PP3, PP5	Healthy	NA	Diagnosis clinically and/or biochemically confirmed
G6PD	NM_001360016.2	c.563C>T	p.Ser188Phe	Hemizygous	Not performed	NA	Likely Pathogenic	PM1, PM2, PP2, PP3, PP5	Ectopic multicystic kidney	NA	Diagnosis clinically and/or biochemically confirmed
F8	NM_000132.4	c.6374G>C	p.Ser2125Thr	Heterozygous	Confirmed (Sanger)	NA	Likely Pathogenic	PM1, PM2, PM5, PP2, PP3	Healthy	Negative	Incomplete and/or age-dependent and/or sex-dependent penetrance; phenotype currently not expressed
G6PD	NM_001360016.2	c.202G>A	p.Val68Met	Hemizygous	Not performed	NA	Likely Pathogenic	PM1, PM2, PP2, PP3, PP5	Prolonged neonatal jaundice	Negative	Diagnosis clinically and/or biochemically confirmed
VWF	NM_000552.5	c.1625C>G	p.Ala542Gly	Heterozygous	Confirmed (Sanger)	NA	Likely Pathogenic	PM2, PP1, PP2, PP5, BP4	Healthy	Negative	Incomplete and/or age-dependent and/or sex-dependent penetrance; phenotype currently not expressed
VWF	NM_000552.5	c.4751A>G	p.Tyr1584Cys	Heterozygous	Confirmed (Sanger)	NA	Pathogenic	PM2, PP3, PP5
G6PD	NM_001360016.2	c.844G>C	p.Asp282His	Heterozygous	Not performed	NA	Pathogenic	PM2, PM5, PP1, PP3, PS3	Healthy	Negative	Incomplete and/or age-dependent and/or sex-dependent penetrance; phenotype currently not expressed
G6PD	NM_001360016.2	c.563C>T	p.Ser188Phe	Heterozygous	Not performed	NA	Likely Pathogenic	PM1, PM2, PP2, PP3, PP5	Healthy	History of G6PD deficiency on the paternal side	Incomplete and/or age-dependent and/or sex-dependent penetrance; phenotype currently not expressed
G6PD	NM_001360016.2	c.844G>C	p.Asp282His	Hemizygous	Not performed	NA	Pathogenic	PM1, PM2, PM5, PP1, PP2, PP3, PS3	Healthy	Negative	Diagnosis clinically and/or biochemically confirmed
VWF (exons 2-52)		Deletion	/	Heterozygous	Confirmed (array-CGH)	Paternal	Pathogenic	2A, 4L	Coagulation tests consistent with type 1 von Willebrand disease (mild deficiency) Coagulation tests consistent with type 1 von Willebrand disease (mild deficiency)	Father with history of epistaxis and prolonged bleeding after dental extractions	Diagnosis clinically and/or biochemically confirmed
F9	NM_000133.4	c.227_229del	p.Glu76del	Hemizygous	Confirmed (Sanger)	NA	Pathogenic	PM1, PM2, PM4, PM5	Hemarthrosis, multiple ecchymoses, coagulation tests consistent with severe hemophilia B	Mother with easy bruising and gingival bleeding	Diagnosis clinically and/or biochemically confirmed
F8	NM_000132.4	c.6374G>C	p.Ser2125Thr	Heterozygous	Pending	NA	Likely Pathogenic	PM1, PM2, PM5, PP2, PP3	Healthy	Negative	Incomplete and/or age-dependent and/or sex-dependent penetrance; phenotype currently not expressed
PROS1	NM_000313.4	c.233C>T	p.Thr78Met	Heterozygous	Confirmed (Sanger)	NA	Pathogenic	PS3, PS4, PM2, PP2, PP3	Healthy, prenatal diagnosis of 47,XXY karyotype	Negative	Incomplete and/or age-dependent and/or sex-dependent penetrance; phenotype currently not expressed
Endocrinology cohort
HESX1	NM_003865.3	c.479G>A	p.Arg160His	Heterozygous	Confirmed (Sanger)	NA	Likely Pathogenic	PS4, PM2, PM5, PP2, PP3	Healthy	NA	Incomplete and/or age-dependent and/or sex-dependent penetrance; phenotype currently not expressed
GCK	NM_000162.5	c.214G>A	p.Gly72Arg	Heterozygous	Confirmed (Sanger)	Paternal	Pathogenic	PM1, PM5, PP1, PP2, PP3, PS1, PS3, PS4	Healthy	Father with hyperglycemia and family history of hyperglycemia	Diagnosis clinically and/or biochemically confirmed
PHEX	NM_000444.6	c.1952G>A	p.Arg651Gln	Hemizygous	Confirmed (Sanger)	Maternal	Likely Pathogenic	PM1, PM2, PM5, PP2, PP3, BS2	Healthy	NA	Incomplete and/or age-dependent and/or sex-dependent penetrance; phenotype currently not expressed
PROKR2	NM_144773.4	c.39_43dup	p.Asn15Thrfs*31	Heterozygous	Confirmed (Sanger)	Maternal	Likely Pathogenic	PVS1, PM2	Healthy	Mother is healthy; no endocrinological evaluation performed	Incomplete and/or age-dependent and/or sex-dependent penetrance; phenotype currently not expressed
HESX1	NM_003865.3	c.533del	p.Asn178Ilefs*10	Heterozygous	Confirmed (Sanger)	Maternal	Likely Pathogenic	PVS1, PM2	Healthy	Mother is healthy; no endocrinological evaluation performed	Incomplete and/or age-dependent and/or sex-dependent penetrance; phenotype currently not expressed; supportive family history
CYP21A2	NM_000500.9	c.1447C>T	p.Pro483Ser	Heterozygous	Confirmed (Sanger)	Pending	Likely Pathogenic	PM1, PM2, PP2, PP5	Hormonal profile consistent with non-salt-wasting form of congenital adrenal hyperplasia	Negative	Diagnosis clinically and/or biochemically confirmed
CYP21A2	NM_000500.9	c.-126C>G	/	Heterozygous	Confirmed (Sanger)	Pending	Pathogenic	PM2, PS3, PM3
CYP21A2	NM_000500.9	c.1360C>T	p.Pro454Ser	Heterozygous	Confirmed (Sanger)	Pending	Pathogenic	PM1, PM2, PP2, PP5
LHX4	NM_033343.4	c.750_765del	p.Val251*	Heterozygous	Confirmed (Sanger)	Maternal	Likely Pathogenic	PVS1, PM2	Healthy, normal endocrinological evaluation	Mother is healthy; no endocrinological evaluation performed	Incomplete and/or age-dependent and/or sex-dependent penetrance; phenotype currently not expressed
PROKR2	NM_144773.4	c.39_43dup	p.Asn15Thrfs*31	Heterozygous	Confirmed (Sanger)	Maternal	Likely Pathogenic	PVS1, PM2	Healthy	Mother is healthy; no endocrinological evaluation performed	Incomplete and/or age-dependent and/or sex-dependent penetrance; phenotype currently not expressed
PROKR2	NM_144773.4	c.254G>A	p.Arg85His	Heterozygous	Confirmed (Sanger)	Paternal	Pathogenic	PS3, PS4, PM1, PM2, PM5	Healthy	Father is healthy; no endocrinological evaluation performed	Incomplete and/or age-dependent and/or sex-dependent penetrance; phenotype currently not expressed
PROKR2	NM_144773.4	c.254G>A	p.Arg85His	Heterozygous	Confirmed (Sanger)	Maternal	Pathogenic	PS3, PS4, PM1, PM2, PM5	Healthy	Mother is healthy; no endocrinological evaluation performed	Incomplete and/or age-dependent and/or sex-dependent penetrance; phenotype currently not expressed
HESX1	NM_003865.3	c.533del	p.Asn178Ilefs*10	Heterozygous	Confirmed (Sanger)	Maternal	Likely Pathogenic	PVS1, PM2	Healthy	Mother is healthy; no endocrinological evaluation performed	Incomplete and/or age-dependent and/or sex-dependent penetrance; phenotype currently not expressed
MC4R	NM_005912.3	c.508A>G	p.Ile170Val	Heterozygous	Confirmed (Sanger)	Paternal	Likely Pathogenic	PS4, PM1, PM2, PP2	Healthy	Father overweight WITH family history of severe obesity	Diagnosis clinically and/or biochemically confirmed
PROK2	NM_001126128.2	c.118T>C	p.Cys40Arg	Heterozygous	Confirmed (Sanger)	NA	Likely Pathogenic	PM2, PP3	Healthy	NA	Incomplete and/or age-dependent and/or sex-dependent penetrance; phenotype currently not expressed
APOB	NM_000384.3	c.10580G>A	p.Arg3527Gln	Heterozygous	Confirmed (Sanger)	Maternal	Pathogenic	PS3, PS4, PM2, PM5, PP3	Healthy	Mother with hypercholesterolemia and family history of hypercholesterolemia	Diagnosis clinically and/or biochemically confirmed
APOB	NM_000384.3	c.10580G>A	p.Arg3527Gln	Heterozygous	Confirmed (Sanger)	Maternal	Pathogenic	PS3, PS4, PM2, PM5, PP3	Healthy	Mother with hypercholesterolemia and family history of hypercholesterolemia	Diagnosis clinically and/or biochemically confirmed
PROKR2	NM_144773.4	c.253C>T	p.Arg85Cys	Heterozygous	Confirmed (Sanger)	Paternal	Likely Pathogenic	PM1, PM2, PM5, PP5	Healthy	Father is healthy; no endocrinological evaluation performed	Incomplete and/or age-dependent and/or sex-dependent penetrance; phenotype currently not expressed
WDR11	NM_018117.12	c.459G>A	p.Trp153*	Heterozygous	Confirmed (Sanger)	NA	Likely Pathogenic	PVS1, PM2	Healthy	Negative	Incomplete and/or age-dependent and/or sex-dependent penetrance; phenotype currently not expressed
GCK	NM_000162.5	c.1324G>A	p.Glu442Lys	Heterozygous	Confirmed (Sanger)	Paternal	Likely Pathogenic	PS4, PM2, PP2, PP3	Healthy	Healthy father, blood glucose not assessed	Incomplete and/or age-dependent and/or sex-dependent penetrance; phenotype currently not expressed
MC4R	NM_005912.3	c.919C>T	p.Gln307*	Heterozygous	Confirmed (Sanger)	Paternal	Likely Pathogenic	PVS1, PM2	Healthy	Healthy father, not overweight, no family history of obesity	Incomplete and/or age-dependent and/or sex-dependent penetrance; phenotype currently not expressed
PROKR2	NM_144773.4	c.253C>T	p.Arg85Cys	Heterozygous	Confirmed (Sanger)	NA	Likely Pathogenic	PM1, PM2, PM5, PP5	Healthy	Negative	Incomplete and/or age-dependent and/or sex-dependent penetrance; phenotype currently not expressed
PROKR2	NM_144773.4	c.868C>T	p.Pro290Ser	Heterozygous	Confirmed (Sanger)	NA	Pathogenic	PS3, PS4, PM2, PP3	Psychomotor delay, gliotic areas on brain MRI	Negative	Incomplete and/or age-dependent and/or sex-dependent penetrance; phenotype currently not expressed
PROKR2	NM_144773.4	c.253C>T	p.Arg85Cys	Heterozygous	Confirmed (Sanger)	NA	Likely Pathogenic	PM1, PM2, PM5, PP5	Healthy	Negative	Incomplete and/or age-dependent and/or sex-dependent penetrance; phenotype currently not expressed
PROKR2	NM_144773.4	c.868C>T	p.Pro290Ser	Heterozygous	Confirmed (Sanger)	NA	Pathogenic	PS3, PS4, PM2, PP3	Healthy	Negative	Incomplete and/or age-dependent and/or sex-dependent penetrance; phenotype currently not expressed
CYP21A2	NM_001368143.2	c.-126C>G	/	Heterozygous	Confirmed (Sanger)	Pending	Pathogenic	PS3, PM3, PM2	Subclinical hyperandrogenism	Negative	Diagnosis clinically and/or biochemically confirmed
CYP21A2	NM_001368143.2	c.844G>T	p.Val282Leu	Heterozygous	Confirmed (Sanger)	Pending	Pathogenic	PP2, PP5, PM1, PM2
PHEX	NM_000444.6	c.1720A>G	p.Ile574Val	Hemizygous	Confirmed (Sanger)	Maternal	Likely Pathogenic	PP2, PM1, PM2, PM5	Healthy, normal endocrinological evaluation	Mother is healthy; no endocrinological evaluation performed	Incomplete and/or age-dependent and/or sex-dependent penetrance; phenotype currently not expressed
PROKR2	NM_144773.4	c.253C>T	p.Arg85Cys	Heterozygous	Confirmed (Sanger)	NA (lost at follow up)	Likely Pathogenic	PM1, PM2, PM5, PP5	NA (lost at follow up)	NA (lost at follow up)	Incomplete and/or age-dependent and/or sex-dependent penetrance; phenotype currently not expressed
PROK2	NM_001126128.2	c.137G>T	p.Cys46Phe	Heterozygous	Confirmed (Sanger)	Paternal	Likely Pathogenic	PM2, PM5, PP3	Healthy	Father is healthy; no endocrinological evaluation performed	Incomplete and/or age-dependent and/or sex-dependent penetrance; phenotype currently not expressed
WDR11	NM_018117.12	c.2343+2T>C	/	Heterozygous	Confirmed (Sanger)	NA	Likely Pathogenic	PVS1, PM2	Healthy	Negative	Incomplete and/or age-dependent and/or sex-dependent penetrance; phenotype currently not expressed
RUNX2 (whole gene)		Deletion	/	Heterozygous	Confirmed (array-CGH)	De novo	Pathogenic	2A	Hypotonia, megacisterna magna, wide anterior fontanelle, frontal bossing, and clavicular hypoplasia.	Negative	Incomplete and/or age-dependent and/or sex-dependent penetrance; phenotype currently not expressed
APOB	NM_000384.3	c.7600C>T	p.Arg2534*	Heterozygous	Confirmed (Sanger)	Paternal	Pathogenic	PVS1, PS4, PM2	Healthy	History of hypercholesterolemia on both paternal and maternal sides.	Incomplete and/or age-dependent and/or sex-dependent penetrance; phenotype currently not expressed; supportive family history
PROKR2	NM_144773.4	c.868C>T	p.Pro290Ser	Heterozygous	Confirmed (Sanger)	NA	Pathogenic	PS3, PS4, PM2, PP3	Healthy	Negative	Incomplete and/or age-dependent and/or sex-dependent penetrance; phenotype currently not expressed
APOB	NM_000384.3	c.6253C>T	p.Arg2085*	Heterozygous	Confirmed (Sanger)	Maternal	Pathogenic	PM2, PVS1, PS4	Healthy	Mother is healthy; no endocrinological evaluation performed	Incomplete and/or age-dependent and/or sex-dependent penetrance; phenotype currently not expressed
PROKR2	NM_144773.4	c.254G>T	p.Arg85Leu	Heterozygous	Confirmed (Sanger)	Maternal	Likely Pathogenic	PM1, PM2, PM5, PP3	Healthy	Mother is healthy; no endocrinological evaluation performed	Incomplete and/or age-dependent and/or sex-dependent penetrance; phenotype currently not expressed
PROKR2	NM_144773.4	p.Val68Met	p.Arg85Leu	Heterozygous	Confirmed (Sanger)	Paternal	Likely Pathogenic	PM1, PM2, PM5, PP3	Healthy	Father is healthy; no endocrinological evaluation performed	Incomplete and/or age-dependent and/or sex-dependent penetrance; phenotype currently not expressed
PROKR2	NM_144773.4	c.868C>T	p.Pro290Ser	Heterozygous	Confirmed (Sanger)	NA	Pathogenic	PS3, PS4, PM2, PP3	Healthy	Negative	Incomplete and/or age-dependent and/or sex-dependent penetrance; phenotype currently not expressed
PROKR2	NM_144773.4	c.253C>G	p.Arg85Gly	Heterozygous	Confirmed (Sanger)	NA	Likely Pathogenic	PS4, PM1, PM2	Healthy	Negative	Incomplete and/or age-dependent and/or sex-dependent penetrance; phenotype currently not expressed
PROKR2	NM_144773.4	c.253C>G	p.Arg85Gly	Heterozygous	Confirmed (Sanger)	NA	Likely Pathogenic	PM1, PM2, PM5, PP5	Healthy	NA	Incomplete and/or age-dependent and/or sex-dependent penetrance; phenotype currently not expressed
PROKR2	NM_144773.4	c.253C>T	p.Arg85Cys	Heterozygous	Confirmed (Sanger)	NA	Likely Pathogenic	PM1, PM2, PM5, PP5	Healthy	Negative	Incomplete and/or age-dependent and/or sex-dependent penetrance; phenotype currently not expressed
LHX4	NM_033343.4	c.250C>T	p.Arg84Cys	Heterozygous	Confirmed (Sanger)	NA	Likely Pathogenic	PS4, PM2, PP3	Healthy	NA	Incomplete and/or age-dependent and/or sex-dependent penetrance; phenotype currently not expressed
LHX4	NM_033343.4	c.250C>T	p.Arg84Cys	Heterozygous	Confirmed (Sanger)	NA	Likely Pathogenic	PS4, PM2, PP3	Healthy	NA	Incomplete and/or age-dependent and/or sex-dependent penetrance; phenotype currently not expressed
PCSK9	NM_174936.4	c.1486_1488del	p.Arg496del	Heterozygous	Confirmed (Sanger)	Paternal	Likely Pathogenic	PM2, PM4, PM5	Healthy	Congenital cataract; cholesterol not tested	Incomplete and/or age-dependent and/or sex-dependent penetrance; phenotype currently not expressed
PAX8	NM_003466.4	c.98G>A	p.Arg33His	Heterozygous	Confirmed (Sanger)	Paternal	Likely Pathogenic	PM1, PM2, PP3	Healthy	Father is healthy; no endocrinological evaluation performed	Incomplete and/or age-dependent and/or sex-dependent penetrance; phenotype currently not expressed
LDLR	NM_000527.5	c.81C>G	p.Cys27Trp	Heterozygous	Confirmed (Sanger)	NA	Pathogenic	PS4, PM1, PM2, PM5, PP1, PP2, PP3	Healthy	History of hypercholesterolemia on the maternal side	Diagnosis clinically and/or biochemically confirmed
APOB	NM_000384.3	c.9176G>A	p.Arg3059His	Heterozygous	Confirmed (Sanger)	Paternal	Likely Pathogenic	PS4, PM2, PM5, BP4	Hypercholesterolemia and hypertriglyceridemia	Father with normal cholesterol levels; history of hypercholesterolemia on the paternal side	Diagnosis clinically and/or biochemically confirmed
PROKR2	NM_144773.4	c.254G>A	p.Arg85His	Heterozygous	Confirmed (Sanger)	NA	Pathogenic	PS3, PS4, PM1, PM2, PM5	Healthy	Negative	Incomplete and/or age-dependent and/or sex-dependent penetrance; phenotype currently not expressed
COL1A2	NM_000089.4	c.2755G>A	p.Gly919Ser	Heterozygous	Confirmed (Sanger)	Maternal	Pathogenic	PS4, PM1, PM2, PM5, PP2, PP3	Healthy; no blue sclerae	Mother is healthy; no endocrinological evaluation performed	Incomplete and/or age-dependent and/or sex-dependent penetrance; phenotype currently not expressed
LDLR	NM_000527.5	c.1414G>T	p.Asp472Tyr	Heterozygous	Confirmed (Sanger)	Paternal	Likely Pathogenic	PS4, PM1, PM2, PP2, PP3, BS2	Healthy	Healthy father; cholesterol not tested	Incomplete and/or age-dependent and/or sex-dependent penetrance; phenotype currently not expressed
KCNJ11	NM_001035.3	c.508A>G	p.Lys170Glu	Heterozygous	Confirmed (Sanger)	Maternal	Likely Pathogenic	PM1, PM2, PM5, PP2, PP3	Small for gestational age; normal neonatal blood glucose	Healthy mother, blood glucose not assessed	Incomplete and/or age-dependent and/or sex-dependent penetrance; phenotype currently not expressed
PCSK9	NM_174936.4	c.1069C>T	p.Arg357Cys	Heterozygous	Confirmed (Sanger)	NA (lost at follow up)	Likely Pathogenic	PM1, PM2, PM5, PP3	NA (lost at follow up)	NA (lost at follow up)	Incomplete and/or age-dependent and/or sex-dependent penetrance; phenotype currently not expressed
MC4R	NM_005912.3	c.282C>G	p.Ser94Arg	Heterozygous	Confirmed (Sanger)	Paternal	Likely Pathogenic	PM1, PM2, PM5, PP2	Healthy	Obese father with a family history of obesity	Diagnosis clinically and/or biochemically confirmed
PROKR2	NM_144773.4	c.58del	p.His20Metfs*24	Heterozygous	Confirmed (Sanger)	Paternal	Pathogenic	PS4, PM2, PVS1	Healthy	Father is healthy; no endocrinological evaluation performed	Incomplete and/or age-dependent and/or sex-dependent penetrance; phenotype currently not expressed
CYP21A2	NM_000500.9	c.1360C>T	p.Pro454Ser	Heterozygous	Confirmed (Sanger)	NA	Likely Pathogenic	PM1, PM2, PP2, PP5	Healthy	NA	Incomplete and/or age-dependent and/or sex-dependent penetrance; phenotype currently not expressed
CYP21A2	NM_001368143.2	c.-126C>G	/	Heterozygous	Confirmed (Sanger)	NA	Pathogenic	PM2, PS3, PM3
PROKR2	NM_144773.4	c.58del	p.His20Metfs*24	Heterozygous	Confirmed (Sanger)	NA	Pathogenic	PM1, PM2, PM5, PP5	Intrauterine growth restriction and low birth weight; multiple congenital anomalies; aplasia cutis; cholestasis	Negative	Incomplete and/or age-dependent and/or sex-dependent penetrance; phenotype currently not expressed
COL1A1	NM_000088.4	c.1531C>T	p.Arg511Cys	Heterozygous	Confirmed (Sanger)	NA	Likely Pathogenic	PM2, PP2, PP3	Healthy	Negative	Incomplete and/or age-dependent and/or sex-dependent penetrance; phenotype currently not expressed
PROKR2	NM_144773.4	c.254G>T	p.Arg85Leu	Heterozygous	Confirmed (Sanger)	NA	Pathogenic	PM1, PM2, PM5, PP3	Healthy	Negative	Incomplete and/or age-dependent and/or sex-dependent penetrance; phenotype currently not expressed
COL1A1	NM_000088.4	c.3840A>C	p.Gln1280His	Heterozygous	Confirmed (Sanger)	NA	Likely Pathogenic	PM1, PM2, PP2, PP3	Healthy; no blue sclerae	Family history of multiple fractures on the paternal side	Incomplete and/or age-dependent and/or sex-dependent penetrance; phenotype currently not expressed; supportive family history
LDLR	NM_000527.5	c.81C>G	p.Cys27Trp	Heterozygous	Confirmed (Sanger)	Maternal	Pathogenic	PS4, PM1, PM2, PM5, PP1, PP2, PP3	Healthy	Mother with hypercholesterolemia	Diagnosis clinically and/or biochemically confirmed
GNAS	NM_000516.7	c.460_461del	p.Trp154Glyfs*3	Heterozygous	Confirmed (Sanger)	De novo	Pathogenic	PM2, PVS1, PS4	Brachymetacarpia; round facies; no current endocrinopathies	Negative	Incomplete and/or age-dependent and/or sex-dependent penetrance; phenotype currently not expressed
WFS1	NM_006005.3	c.962C>T	p.Thr321Met	Heterozygous	Confirmed (Sanger)	Paternal	Likely Pathogenic	PM2, PM5, PP3	Healthy	Father is healthy; normal audiometry; no endocrinological evaluation performed	Incomplete and/or age-dependent and/or sex-dependent penetrance; phenotype currently not expressed
MC4R	NM_005912.3	c.947T>G	p.Ile316Ser	Heterozygous	Confirmed (Sanger)	Maternal	Pathogenic	PS3, PM1, PM2, PM3, PP1, PP2, PP3	Healthy	Mother is overweight	Diagnosis clinically and/or biochemically confirmed
PROKR2	NM_144773.4	c.58del	p.His20Metfs*24	Heterozygous	Confirmed (Sanger)	NA	Pathogenic	PVS1, PS4, PM2	Healthy	NA	Incomplete and/or age-dependent and/or sex-dependent penetrance; phenotype currently not expressed
PROK2	NM_001126128.2	c.217C>T	p.Arg73Cys	Heterozygous	Confirmed (Sanger)	Maternal	Likely Pathogenic	PS4, PM2, PP2, PP3	Healthy	Mother is healthy; no endocrinological evaluation performed	Incomplete and/or age-dependent and/or sex-dependent penetrance; phenotype currently not expressed
APOB	NM_000384.3	c.10579C>T	(p.Arg3527Trp)	Heterozygous	Confirmed (Sanger)	NA (lost at follow up)	Pathogenic	PM2, PM5, PP1, PP3, PS3, PS4	NA (lost at follow up)	NA (lost at follow up)	Incomplete and/or age-dependent and/or sex-dependent penetrance; phenotype currently not expressed
GCK	NM_000162.5	c.1106G>T	p.Arg369Leu	Heterozygous	Confirmed (Sanger)	NA	Likely Pathogenic	PM1, PM2, PM5, PP2	Tetralogy of Fallot and multicystic kidney	Negative	Incomplete and/or age-dependent and/or sex-dependent penetrance; phenotype currently not expressed
GCM2	NM_004752.4	c.1174C>T	p.Gln392*	Heterozygous	Confirmed (Sanger)	NA	Likely Pathogenic	PVS1, PM2	Healthy	NA	Incomplete and/or age-dependent and/or sex-dependent penetrance; phenotype currently not expressed
APOB	NM_000384.3	c.12301del	p.Ser4101Leufs*4	Heterozygous	Confirmed (Sanger)	Maternal	Likely Pathogenic	PVS1, PM2	Healthy	Healthy mother; cholesterol not tested	Incomplete and/or age-dependent and/or sex-dependent penetrance; phenotype currently not expressed
APOB	NM_000384.3	c.13204G>T	p.Glu4402*	Heterozygous	Confirmed (Sanger)	Maternal	Likely Pathogenic	PVS1, PM2	Healthy	History of hypercholesterolemia on the maternal side	Incomplete and/or age-dependent and/or sex-dependent penetrance; phenotype currently not expressed; supportive family history
LHX4	NM_033343.4	c.250C>T,	p.Arg84Cys	Heterozygous	Confirmed (Sanger)	NA	Likely Pathogenic	PS4, PM2, PP3	Healthy	Negative	Incomplete and/or age-dependent and/or sex-dependent penetrance; phenotype currently not expressed
PCSK9	NM_174936.4	c.1069C>T,	p.Arg357Cys	Heterozygous	Confirmed (Sanger)	Maternal	Likely Pathogenic	PM1, PM2, PM5, PP3	Healthy	Negative	Incomplete and/or age-dependent and/or sex-dependent penetrance; phenotype currently not expressed
APOB	NM_000384.3	c.12174G>A,	p.Trp4058*	Heterozygous	Confirmed (Sanger)	NA	Likely Pathogenic	PM2, PVS1	Healthy	History of hypercholesterolemia on the maternal side	Incomplete and/or age-dependent and/or sex-dependent penetrance; phenotype currently not expressed; supportive family history
KCNJ11	NM_001035.3	c.526C>T	p.Arg176Cys	Heterozygous	Confirmed (Sanger)	NA	Likely Pathogenic	PM1, PM2, PP2	Anorectal malformation and megabladder	Negative	Incomplete and/or age-dependent and/or sex-dependent penetrance; phenotype currently not expressed
LDLR	NM_000527.5	c.1003G>A	p.Gly335Ser	Heterozygous	Confirmed (Sanger)	NA	Pathogenic	PS3, PM2, PM5, PM3, PP1, PP2, PP3	Healthy	NA	Incomplete and/or age-dependent and/or sex-dependent penetrance; phenotype currently not expressed
LHX4	NM_033343.4	c.250C>T	p.Arg84Cys	Heterozygous	Confirmed (Sanger)	NA	Likely Pathogenic	PS4, PM2, PP3	Healthy	Negative	Incomplete and/or age-dependent and/or sex-dependent penetrance; phenotype currently not expressed
PCSK9	NM_174936.4	c.1069C>T	p.Arg357Cys	Heterozygous	Confirmed (Sanger)	Maternal	Likely Pathogenic	PM1, PM2, PM5, PP3	Healthy	History of hypercholesterolemia on the maternal side	Diagnosis clinically and/or biochemically confirmed
PROKR2	NM_144773.4	c.253C>T	p.Arg85Cys	Heterozygous	Confirmed (Sanger)	NA (refused)	Likely Pathogenic	PM1, PM2, PM5, PP5	Healthy	Negative	Incomplete and/or age-dependent and/or sex-dependent penetrance; phenotype currently not expressed
PROK2	NM_001126128.2	c.217C>T	p.Arg73Cys	Heterozygous	Confirmed (Sanger)	Maternal	Likely Pathogenic	PM1, PM2, PM5, PP5	Healthy	Mother is healthy; no endocrinological evaluation performed	Incomplete and/or age-dependent and/or sex-dependent penetrance; phenotype currently not expressed
COL1A2	NM_000089.4	c.523G>A	p.Gly175Ser	Heterozygous	Pending	NA	Likely Pathogenic	PM2, PP2, PP3	Healthy; no blue sclerae	Negative	Incomplete and/or age-dependent and/or sex-dependent penetrance; phenotype currently not expressed
PROKR2	NM_144773.4	c.254G>A	p.Arg85His	Heterozygous	Confirmed (Sanger)	NA	Pathogenic	PS3, PS4, PM1, PM2, PM5	Healthy	Negative	Incomplete and/or age-dependent and/or sex-dependent penetrance; phenotype currently not expressed
GCK	NM_000162.5	c.1324G>A	p.Glu442Lys	Heterozygous	Confirmed (Sanger)	NA	Likely Pathogenic	PS4, PM1, PM2, PP2, PP3	Healthy	Negative	Incomplete and/or age-dependent and/or sex-dependent penetrance; phenotype currently not expressed
LHX4	NM_033343.4	c.250C>T	p.Arg84Cys	Heterozygous	Confirmed (Sanger)	NA	Likely Pathogenic	PS4, PM2, PP3	Healthy	Negative	Incomplete and/or age-dependent and/or sex-dependent penetrance; phenotype currently not expressed
WFS1	NM_006005.3	c.1316T>G	p.Phe439Cys	Heterozygous	Confirmed (Sanger)	NA	Likely Pathogenic	PM2, PP3, PP5	Healthy; normal audiometry	Family history of hearing loss and diabetes on the maternal sidE	Incomplete and/or age-dependent and/or sex-dependent penetrance; phenotype currently not expressed; supportive family history
WDR11	NM_018117.12	c.1030C>T	p.Arg344*	Heterozygous	Confirmed (Sanger)	NA	Likely Pathogenic	PM2, PVS1	Seizures	Negative	Incomplete and/or age-dependent and/or sex-dependent penetrance; phenotype currently not expressed
PROKR2	NM_144773.4	c.254G>A	p.Arg85His	Heterozygous	Confirmed (Sanger)	NA	Pathogenic	PS3, PS4, PM1, PM2, PM5	Healthy	NA	Incomplete and/or age-dependent and/or sex-dependent penetrance; phenotype currently not expressed
Hearing loss cohort
TBC1D24	NM_001199107.2	c.1525G>A	p.Gly509Arg	Heterozygous	Confirmed (Sanger)	Not maternal, father not available	Likely Pathogenic	PM2, PP3	Anomalous venous return; normal otoacoustic emissions and auditory evoked potentials	Family history of late-onset hearing loss on the paternal side	Incomplete and/or age-dependent and/or sex-dependent penetrance; phenotype currently not expressed; supportive family history
KCNQ4	NM_004700.4	c.1660C>T	p.Arg554*	Heterozygous	Confirmed (Sanger)	Paternal	Likely Pathogenic	PVS1, PM2	Healthy; normal audiometry	Father is healthy; no subjective hearing loss; audiometry not performed	Incomplete and/or age-dependent and/or sex-dependent penetrance; phenotype currently not expressed
KITLG	NM_000899.5	c.715-2A>G	/	Heterozygous	Confirmed (Sanger)	Maternal	Likely Pathogenic	PVS1, PM2, PP5	Healthy; normal audiometry	Mother is healthy; no subjective hearing loss; audiometry not performed	Incomplete and/or age-dependent and/or sex-dependent penetrance; phenotype currently not expressed
SLC26A4	NM_000441.2	c.554G>C	p.Arg185Thr	Heterozygous	Confirmed (Sanger)	Paternal	Likely Pathogenic	PM2, PP2, PP3, PP4, PS3, PM3	Healthy; otoacoustic emissions: refer; audiometry within normal limits	History of juvenile-onse hearing loss on the maternal side	Incomplete and/or age-dependent and/or sex-dependent penetrance; phenotype currently not expressed; supportive family history
SLC26A4	NM_000441.2	c.1151A>G	p.Glu384Gly	Heterozygous	Confirmed (Sanger)	Maternal	Pathogenic	PM1, PM2, PP1, PP2, PP3, PS3, PM3
KCNQ4	NM_004700.4	c.682G>T	p.Gly228Cys	Heterozygous	Confirmed (Sanger)	Paternal	Likely Pathogenic	PM2, PP3	Healthy; normal audiometry	Father is healthy; no subjective hearing loss; audiometry not performed	Incomplete and/or age-dependent and/or sex-dependent penetrance; phenotype currently not expressed
KCNQ4	NM_004700.4	c.682G>T	p.Gly228Cys	Heterozygous	Confirmed (Sanger)	Paternal	Likely Pathogenic	PM2, PP3	Healthy; normal audiometry	Father is healthy; no subjective hearing loss; audiometry not performed	Incomplete and/or age-dependent and/or sex-dependent penetrance; phenotype currently not expressed
TMC1	NM_138691.3	c.364_367del	p.Glu122Glnfs*5	Heterozygous	Confirmed (Sanger)	Maternal	Likely Pathogenic	PVS1, PM2	Healthy; normal otoacoustic emissions	Mother is healthy; no subjective hearing loss; audiometry not performed	Incomplete and/or age-dependent and/or sex-dependent penetrance; phenotype currently not expressed
GREB1L	NM_001142966.3	c.3194C>T	p.Thr1065Ile	Heterozygous	Confirmed (Sanger)	Paternal	Likely Pathogenic	PM2, PP2, PS4	Healthy; normal audiometry; normal renal ultrasound	Father is healthy; no subjective hearing loss; audiometry not performed	Incomplete and/or age-dependent and/or sex-dependent penetrance; phenotype currently not expressed
MYH14	NM_001145809.2	c.541G>A	p.Ala181Thr	Heterozygous	Confirmed (Sanger)	Maternal	Likely Pathogenic	PM2, PP3	Healthy; normal audiometry	Mother is healthy; no subjective hearing loss; audiometry not performed	Incomplete and/or age-dependent and/or sex-dependent penetrance; phenotype currently not expressed
TMC1	NM_138691.3	c.236+1G>A	/	Heterozygous	Confirmed (Sanger)	Paternal	Pathogenic	PVS1, PM2, PM3, PP1	Healthy; normal audiometry	Father is healthy; normal audiometry	Incomplete and/or age-dependent and/or sex-dependent penetrance; phenotype currently not expressed
ACTG1	NM_001614.5	c.374A>T	p.Glu125Val	Heterozygous	Confirmed (Sanger)	Maternal	Likely Pathogenic	PM1, PM2, PP2, PP3	Healthy; normal audiometry	Mother with bilateral asymmetric sensorineural hearing loss	Diagnosis clinically and/or biochemically confirmed
GREB1L	NM_001142966.3	c.2252G>A	p.Arg751His	Heterozygous	Confirmed (Sanger)	Paternal	Likely Pathogenic	PS4, PM2, PM5, PP2	Healthy; normal audiometry; normal renal ultrasound	Father with unilateral hearing loss and normal renal ultrasound; history of hearing loss on the paternal side	Diagnosis clinically and/or biochemically confirmed
OTOGL	NM_001378609.3	c.1890-1G>T	/	Heterozygous	Confirmed (Sanger)	Paternal	Pathogenic	PVS1, PM3, PM2	Healthy	Negative	False positive
OTOGL	NM_001378609.3	c.5449C>T	p.Arg1817*	Heterozygous	Confirmed (Sanger)	Paternal	Pathogenic	PVS1, PM3, PM2
ATP2B2	NM_001001331.4	c.941-2A>G	/	Heterozygous	Confirmed (Sanger)	Maternal	Likely Pathogenic	PVS1, PM2	Healthy; normal audiometry	Mother is healthy; no subjective hearing loss; audiometry not performed; history of hearing loss on the maternal side	Incomplete and/or age-dependent and/or sex-dependent penetrance; phenotype currently not expressed; supportive family history
MYH14	NM_001145809.2	c.2425-1G>T	/	Heterozygous	Pending	NA	Likely Pathogenic	PVS1, PM2	Healthy; normal otoacoustic emissions	NA	Incomplete and/or age-dependent and/or sex-dependent penetrance; phenotype currently not expressed
SLC12A2	NM_001046.3	c.1778T>C	p.Met593Thr	Heterozygous	Confirmed (Sanger)	Paternal	Likely Pathogenic	PM2, PP3	Healthy; normal audiometry	Father is healthy; no subjective hearing loss; audiometry not performed	Incomplete and/or age-dependent and/or sex-dependent penetrance; phenotype currently not expressed
SIX1	NM_005982.4	c.473C>G	p.Ala158Gly	Heterozygous	Confirmed (Sanger)	Paternal	Likely Pathogenic	PM1, PM2, PP2, PP3	Healthy; normal audiometry; normal renal ultrasound	Father is healthy; no subjective hearing loss; audiometry not performed	Incomplete and/or age-dependent and/or sex-dependent penetrance; phenotype currently not expressed
GREB1L	NM_001142966.3	c.347C>T	p.Thr116Ile	Heterozygous	Confirmed (Sanger)	Maternal	Likely Pathogenic	PP2, PP5, PM2	Healthy; normal audiometry	Mother is healthy; no subjective hearing loss; audiometry not performed	Incomplete and/or age-dependent and/or sex-dependent penetrance; phenotype currently not expressed
COL11A2	NM_080680.3	c.1811G>C	p.Gly604Ala	Heterozygous	Confirmed (Sanger)	Paternal	Likely Pathogenic	PM2, PP2, PP3	Healthy; normal auditory evoked potentials	Father is healthy; normal audiometry	Incomplete and/or age-dependent and/or sex-dependent penetrance; phenotype currently not expressed
KCNQ4	NM_004700.4	c.532+1G>T	/	Heterozygous	Confirmed (Sanger)	Maternal	Likely Pathogenic	PVS1, PM2	Healthy; normal audiometry	Mother is healthy; no subjective hearing loss; audiometry not performed; history of late-onset hearing loss on the maternal side	Incomplete and/or age-dependent and/or sex-dependent penetrance; phenotype currently not expressed; supportive family history
GREB1L	NM_001142966.3	c.3194C>T	p.Thr1065Ile	Heterozygous	Confirmed (Sanger)	Maternal	Likely Pathogenic	PM2, PP2, PS4	Healthy; normal audiometry	Mother is healthy; no subjective hearing loss; audiometry not performed	Incomplete and/or age-dependent and/or sex-dependent penetrance; phenotype currently not expressed
OTOGL	NM_001378609.3	c.1890-1G>T	/	Heterozygous	Confirmed (Sanger)	Paternal	Pathogenic	PVS1, PM3, PM2	Healthy	Negative	False positive
OTOGL	NM_001378609.3	c.5449C>T	p.Arg1817*	Heterozygous	Confirmed (Sanger)	Paternal	Pathogenic	PVS1, PM3, PM2
SLC12A2	NM_001046.3	c.2194T>C	p.Trp732Arg	Heterozygous	Confirmed (Sanger)	Paternal	Likely Pathogenic	PM2, PP3	Healthy; normal audiometry	Father is healthy; normal audiometry; holds an academic degree	Incomplete and/or age-dependent and/or sex-dependent penetrance; phenotype currently not expressed
MYH9	NM_002473.6	c.2153G>A	p.Arg718Gln	Heterozygous	Confirmed (Sanger)	NA	Likely Pathogenic	PM2, PM5, PP2, PP3, BP6	Healthy; normal auditory evoked potentials	NA	Incomplete and/or age-dependent and/or sex-dependent penetrance; phenotype currently not expressed
GJB2	NM_004004.6	c.101T>C	p.Met34Thr	Heterozygous	Confirmed (Sanger)	Maternal	Likely Pathogenic	PM1, PM5, PP2, PM2, PP3, PP5	Healthy; normal otoacoustic emissions; audiometry unreliable due to poor compliance.	Negative	Incomplete and/or age-dependent and/or sex-dependent penetrance; phenotype currently not expressed
GJB2	NM_004004.6	c.35del	p.Gly12Valfs*2	Heterozygous	Confirmed (Sanger)	Paternal	Pathogenic	PVS1, PM2, PP5
TECTA	NM_005422.4	c.4211A>G	p.Glu1404Gly	Heterozygous	Confirmed (Sanger)	Paternal	Likely Pathogenic	PM2, PP3	Healthy; normal audiometry	Father is healthy; no subjective hearing loss; audiometry not performed	Incomplete and/or age-dependent and/or sex-dependent penetrance; phenotype currently not expressed
MYH14	NM_001145809.2	c.4936G>T	p.Glu1646*	Heterozygous	Not confirmed (Sanger)	/	Likely Pathogenic	PVS1, PM2	Healthy	Negative	False positive
ACTG1	NM_001614.5	c.699_701del	p.Ser235del	Heterozygous	Confirmed (Sanger)	Maternal	Likely Pathogenic	PM1, PM2, PM4	Healthy; normal otoacoustic emissions	Mother is healthy; no subjective hearing loss; audiometry not performed	Incomplete and/or age-dependent and/or sex-dependent penetrance; phenotype currently not expressed
COL11A1	NM_001854.4	c.2608C>T	p.Arg870Trp	Heterozygous	Confirmed (Sanger)	Paternal	Likely Pathogenic	PM2, PP3, PP5	Healthy; normal audiometry	Father is healthy; no subjective hearing loss; audiometry not performed	Incomplete and/or age-dependent and/or sex-dependent penetrance; phenotype currently not expressed
SLC12A2	NM_001046.3	c.991A>C	p.Thr331Pro	Heterozygous	Confirmed (Sanger)	Maternal	Likely Pathogenic	PM2, PP3	Healthy; normal otoacoustic emissions	Mother is healthy; no subjective hearing loss; audiometry not performed; history of hearing loss on the maternal side	Incomplete and/or age-dependent and/or sex-dependent penetrance; phenotype currently not expressed; supportive family history
SLC12A2	NM_001046.3	c.1159T>G	p.Phe387Val	Heterozygous	Confirmed (Sanger)	Maternal	Likely Pathogenic	PM2, PP3	Healthy; normal audiometry	Mother is healthy; no subjective hearing loss; audiometry not performed	Incomplete and/or age-dependent and/or sex-dependent penetrance; phenotype currently not expressed
KCNQ4	NM_004700.4	c.961G>A	p.Gly321Ser	Heterozygous	Confirmed (Sanger)	Maternal	Likely Pathogenic	PS4, PS3, PM2, PM5, PP1, PP3	Healthy; normal otoacoustic emissions	Mother with sensorineural hearing loss; family history of adult-onset hearing loss	Diagnosis clinically and/or biochemically confirmed
CRYM	NM_001376256.1	c.880G>A	p.Gly294Arg	Heterozygous	Confirmed (Sanger)	Paternal	Likely Pathogenic	PM2, PP3	Healthy; normal otoacoustic emissions	Father is healthy; no subjective hearing loss; audiometry not performed	Incomplete and/or age-dependent and/or sex-dependent penetrance; phenotype currently not expressed
COL11A2	NM_080680.3	c.4366G>C	p.Gly1456Arg	Heterozygous	Confirmed (Sanger)	NA	Likely Pathogenic	PM2, PP2, PP3	Healthy; normal otoacoustic emissions	Negative	Incomplete and/or age-dependent and/or sex-dependent penetrance; phenotype currently not expressed
ATP2B2	NM_001001331.4	c.941-2A>G	/	Heterozygous	Confirmed (Sanger)	Maternal	Likely Pathogenic	PVS1, PM2	Healthy; normal otoacoustic emissions	Mother is healthy; no subjective hearing loss; audiometry not performed	Incomplete and/or age-dependent and/or sex-dependent penetrance; phenotype currently not expressed
COL11A2	NM_080680.3	c.2099G>C	p.Gly700Ala	Heterozygous	Confirmed (Sanger)	Maternal	Likely Pathogenic	PM2, PP2, PP3	Healthy; normal otoacoustic emissions	Mother with severe myopia and retinal detachment; no subjective hearing loss; audiometry not performed. Maternal grandmother with severe myopia and arthralgias	Incomplete and/or age-dependent and/or sex-dependent penetrance; phenotype currently not expressed
MYO7A	NM_000260.4	c.616C>T	p.Arg206Cys	Heterozygous	Confirmed (Sanger)	NA	Likely Pathogenic	PM2, PP3, PP5	Healthy; normal otoacoustic emissions	NA	Incomplete and/or age-dependent and/or sex-dependent penetrance; phenotype currently not expressed
MYO7A	NM_000260.4	c.1969C>T	p.Arg657Trp	Heterozygous	Confirmed (Sanger)	Maternal	Pathogenic	PS4, PM1, PM2, PP3	Healthy; normal otoacoustic emissions	Mother is healthy; no subjective hearing loss; audiometry not performed	Incomplete and/or age-dependent and/or sex-dependent penetrance; phenotype currently not expressed
MYO7A	NM_000260.4	c.569T>G	p.Leu190Trp	Heterozygous	Confirmed (Sanger)	Maternal	Likely Pathogenic	PM2, PP3
PTPRQ	NM_001145026.2	c.6475C>T	p.Arg2159*	Heterozygous	Confirmed (Sanger)	Paternal	Pathogenic	PM2, PVS1, PS4	Healthy; normal audiometry	Father is healthy; no subjective hearing loss; audiometry not performed	Incomplete and/or age-dependent and/or sex-dependent penetrance; phenotype currently not expressed
COL11A2	NM_080680.3	c.1531G>A	p.Gly511Arg	Heterozygous	Confirmed (Sanger)	Paternal	Likely Pathogenic	PM2, PP3	Healthy; otoacoustic emissions: refer; auditory evoked potentials normal, with asymmetry between sides	Father with tinnitus; no audiological evaluation performed.	Incomplete and/or age-dependent and/or sex-dependent penetrance; phenotype currently not expressed
OTOGL	NM_001378609.3	c.1890-1G>T	/	Heterozygous	Confirmed (Sanger)	Maternal	Pathogenic	PVS1, PM3, PM2	Healthy	Negative	False positive
OTOGL	NM_001378609.3	c.5449C>T	p.Arg1817*	Heterozygous	Confirmed (Sanger)	Maternal	Pathogenic	PVS1, PM3, PM2
MYH14	NM_001145809.2	c.5868_5887del,	p.Gly1957*	Heterozygous	Confirmed (Sanger)	Not maternal, father not available	Likely Pathogenic	PVS1, PM2	Healthy; normal otoacoustic emissions	Negative	Incomplete and/or age-dependent and/or sex-dependent penetrance; phenotype currently not expressed
MYH9	NM_002473.6	c.5456T>G	p.Leu1819Arg	Heterozygous	Confirmed (Sanger)	NA	Likely Pathogenic	PM2, PP2, PP3, BP6	Healthy; normal otoacoustic emissions	Negative	Incomplete and/or age-dependent and/or sex-dependent penetrance; phenotype currently not expressed
EYA4	NM_004100.5	c.1637T>A	p.Leu546*	Heterozygous	Confirmed (Sanger)	Paternal	Likely Pathogenic	PM2, PVS1	Healthy; normal audiometry; patent foramen ovale	Family history of hearing loss on the paternal side	Diagnosis clinically and/or biochemically confirmed
SLC26A4	NM_000441.2	c.929C>T	p.Ala310Val	Homozygous	Confirmed (Sanger)	Heterozygous mother; father unavailable	Likely Pathogenic	PM2, PP2, PP3, PP5	Healthy; normal otoacoustic emissions	Negative	Incomplete and/or age-dependent and/or sex-dependent penetrance; phenotype currently not expressed
TMC1	NM_138691.3	c.549del	p.Ser184Glnfs*9	Heterozygous	Confirmed (Sanger)	Maternal	Likely Pathogenic	PM2, PVS1	Neonatal supraventricular tachycardia under antiarrhythmic treatment; normal otoacoustic emissions	Mother is healthy; no subjective hearing loss; audiometry not performed	Incomplete and/or age-dependent and/or sex-dependent penetrance; phenotype currently not expressed
COL11A1	NM_001854.4	c.3197G>C	p.Gly1066Ala	Heterozygous	Confirmed (Sanger)	NA	Likely Pathogenic	PM2, PP3	Healthy	NA	Incomplete and/or age-dependent and/or sex-dependent penetrance; phenotype currently not expressed
PTPRQ	NM_001145026.2	c.6475C>T	p.Arg2159*	Heterozygous	Confirmed (Sanger)	NA	Pathogenic	PM2, PVS1, PS4	Healthy	NA	Incomplete and/or age-dependent and/or sex-dependent penetrance; phenotype currently not expressed
KITLG	NM_000899.5	c.715-2A>G	/	Heterozygous	Confirmed (Sanger)	Maternal	Likely Pathogenic	PVS1, PM2, PP5	Perinatal distress; otoacoustic emissions: refer; audiometry not yet performed	Mother is healthy; normal audiometry	Incomplete and/or age-dependent and/or sex-dependent penetrance; phenotype currently not expressed
Large CNVs cohort
Del10q11.22q11.23	Chr10:49201519-52415071	Deletion		Heterozygous	Confirmed (array-CGH)	Paternal	Pathogenic	2A, 4L	Healthy	Father is healthy	Incomplete and/or age-dependent and/or sex-dependent penetrance; phenotype currently not expressed
Del5p15.33	Chr5:22149-3192024	Deletion		Heterozygous	Confirmed (array-CGH)	NA	Pathogenic	2A, 4L	Healthy; no congenital malformations; neuromotor development within normal limits	Negative	Incomplete and/or age-dependent and/or sex-dependent penetrance; phenotype currently not expressed
Trisomy 21	/	47,XY,+21		Heterozygous	Confirmed (karyotype)	NA	Pathogenic	2A, 3C, 4L	Trisomy 21	Negative	Diagnosis clinically and/or biochemically confirmed
Trisomy 21	/	47,XX,+21		Heterozygous	Confirmed (karyotype)	NA	Pathogenic	2A, 3C, 4L	Trisomy 21	Negative	Diagnosis clinically and/or biochemically confirmed
Del16p13.11	Chr16:14968855-16194578	Deletion		Heterozygous	Confirmed (array-CGH)	Maternal	Pathogenic	2A, 4L	Healthy; no congenital malformations; neuromotor development within normal limits	Mother is healthy	Incomplete and/or age-dependent and/or sex-dependent penetrance; phenotype currently not expressed
Del16p11.2	Chr16:29592783-30190568	Deletion		Heterozygous	Confirmed (array-CGH)	De novo	Pathogenic	2A, 4L	Healthy; no congenital malformations; neuromotor development within normal limits	Negative	Incomplete and/or age-dependent and/or sex-dependent penetrance; phenotype currently not expressed
Del22q11.2	Chr22:18166279-19171647	Deletion (del22q11.2)		Heterozygous	Not confirmed (array-CGH, CNV located outside known critical region)	Paternal	Likely Pathogenic	2A, 4N	Healthy; no congenital malformations; neuromotor development within normal limits	Father is healthy	False positive
Trisomy 21	/	47,XY,+21		Heterozygous	Confirmed (karyotype)	NA	Pathogenic	2A, 3C, 4L	Trisomy 21	Negative	Diagnosis clinically and/or biochemically confirmed
Trisomy 21	/	47,XY,+21		Heterozygous	Confirmed (karyotype)	NA	Pathogenic	2A, 3C, 4L	Trisomy 21	Negative	Diagnosis clinically and/or biochemically confirmed
Del16p13.11	Chr16:14968855-15574321	Deletion		Heterozygous	Confirmed (array-CGH)	Maternal	Pathogenic	2A, 4L	Healthy; neuromotor development within normal limits	Mother is healthy	Incomplete and/or age-dependent and/or sex-dependent penetrance; phenotype currently not expressed
Trisomy X	/	47,XXX		Heterozygous	Confirmed (array-CGH)	NA	Pathogenic	2A, 3C, 4L	Healthy; neuromotor development within normal limits	Negative	Incomplete and/or age-dependent and/or sex-dependent penetrance; phenotype currently not expressed
Dup10q24.32	Chr10:103310381-103538658	Duplication		Heterozygous	Confirmed (array-CGH)	Maternal	Pathogenic	2A, 4L	Hypospadias; neuromotor development within normal limits	Mother is healthy	Incomplete and/or age-dependent and/or sex-dependent penetrance; phenotype currently not expressed
Dup6p.25.3-p24.1	Chr6:219055-14476214	Duplication		Heterozygous	Confirmed (array-CGH)	Paternal balanced translocation: 46,XY,t(5;6)	Pathogenic	3C, 4L	Deceased at 1 month of age due to severe polymalformative syndrome and growth deficiency	Negative	Diagnosis clinically and/or biochemically confirmed
Del5p15.33-p15.1	Chr5:22149-20834175	Deletion (Cri-du-Chat syndrome)		Heterozygous	Confirmed (array-CGH)	Paternal balanced translocation: 46,XY,t(5;6)	Pathogenic	2A, 3C, 4L
Trisomy 21	/	47,XY,+21		Heterozygous	Confirmed (karyotype)	NA	Pathogenic	3C, 4L	Trisomy 21	Negative	Diagnosis clinically and/or biochemically confirmed
Dup22q11.21	NA	Duplication		Heterozygous	Not performed (lost at follow up)	NA (lost at follow up)	Pathogenic	2A, 4L	NA (lost at follow up)	NA (lost at follow up)	Incomplete and/or age-dependent and/or sex-dependent penetrance; phenotype currently not expressed
Trisomy X	/	47,XXX		Heterozygous	Confirmed (karyotype)	NA	Pathogenic	2A, 3C, 4L	Small for gestational age	Negative	Incomplete and/or age-dependent and/or sex-dependent penetrance; phenotype currently not expressed
Dup22q11.21	Chr22:18894835-21809009	Duplication		Heterozygous	Confirmed (array-CGH)	Paternal	Pathogenic	2A, 4L	Healthy; no congenital malformations; neuromotor development within normal limits	Father is healthy	Incomplete and/or age-dependent and/or sex-dependent penetrance; phenotype currently not expressed
Trisomy 21	/	47,XX,+21		Heterozygous	Confirmed (karyotype)	NA	Pathogenic	2I, 3C, 4L	Trisomy 21	Negative	Diagnosis clinically and/or biochemically confirmed
Del10q21.1	Chr10:55040578-56486175	Deletion		Heterozygous	Not confirmed (array-CGH, CNV located outside known critical region)	Paternal	Pathogenic	2A, 4L	Healthy	Father is healthy	False positive
Chr Xq28 153.6 Kb	Chr Xq28 153.6 Kb	Duplication		Heterozygous	Pending	Pending	Pathogenic	2A, 4L	Healthy	Negative	Incomplete and/or age-dependent and/or sex-dependent penetrance; phenotype currently not expressed
Del16p11.2	Chr16:29656684-30190568	Deletion		Heterozygous	Confirmed (array-CGH)	De novo	Pathogenic	2A, 4L	Healthy; neuromotor development within normal limits	Negative	Incomplete and/or age-dependent and/or sex-dependent penetrance; phenotype currently not expressed
Klinefelter syndrome	/	47,XXY		Heterozygous	Confirmed (array-CGH)	NA	Pathogenic	2A, 3C, 4L	Healthy	History of infertility and hypogonadism on the maternal side	Incomplete and/or age-dependent and/or sex-dependent penetrance; phenotype currently not expressed
Metabolic cohort
GLA	NM_000169.3	c.427G>A	p.Ala143Thr	Hemizygous	Confirmed (Sanger)	Pending	Likely Pathogenic	PM1, PM2, PP2, PP3, BS2	Healthy; enzyme activity within normal limits	NA	Incomplete and/or age-dependent and/or sex-dependent penetrance; phenotype currently not expressed
ABCD1	NM_000033.4	c.562G>T	p.Gly188Trp	Heterozygous	Confirmed (Sanger)	NA	Likely Pathogenic	PM2, PP2, PP3	Small for gestational age; very long-chain fatty acids within normal limits	NA	Incomplete and/or age-dependent and/or sex-dependent penetrance; phenotype currently not expressed
GALNS	NM_000512.5	c.715G>A	p.Val239Ile	Heterozygous	Confirmed (Sanger)	Maternal	Likely Pathogenic	PM2, PM3, PP2, PP3	Healthy	Negative	False positive
GALNS	NM_000512.5	c.850T>G	p.Phe284Val	Heterozygous	Confirmed (Sanger)	Maternal	Likely Pathogenic	PM1, PM5, PP2
IDS	NM_000202.8	c.934G>A	p.Gly312Ser	Heterozygous	Confirmed (Sanger)	Paternal	Likely Pathogenic	PM2, PM5, PP2, PP3,	Healthy; normal enzyme activity and normal mucopolysaccharide quantification and electrophoresis	Father is healthy; no metabolic assessment performed	Incomplete and/or age-dependent and/or sex-dependent penetrance; phenotype currently not expressed
ABCD1	NM_000033.4	c.1852A>G	p.Met618Val	Hemizygous	Pending	Pending	Likely Pathogenic	PM1, PM2, PM5, PP2	Healthy; very long-chain fatty acids within normal limits	Negative	Incomplete and/or age-dependent and/or sex-dependent penetrance; phenotype currently not expressed
SLC52A1	NM_017986.4	c.243_244del	c.243_244del,	Heterozygous	Confirmed (Sanger)	Paternal	Likely Pathogenic	PVS1, PM2	Healthy; normal riboflavin levels	Father is healthy	Incomplete and/or age-dependent and/or sex-dependent penetrance; phenotype currently not expressed
OTC	NM_000531.6	c.264A>T	p.Lys88Asn	Heterozygous	Confirmed (Sanger)	Maternal	Likely Pathogenic	PM1, PM2, PP2, PP3, PP5	Healthy; citrulline levels within normal limits	Citrulline levels within normal limits in the mother	Incomplete and/or age-dependent and/or sex-dependent penetrance; phenotype currently not expressed
BTD	NM_001370658.1	c.451G>A	p.Ala151Thr	Heterozygous	Not performed	Not performed	Pathogenic	PM1, PM2, PP2, PP3, PM3	Normal biotinidase levels at newborn biochemical screening	NA	Diagnosis excluded by biochemical testing
BTD	NM_001370658.1	c.1270G>C	p.Asp424His	Heterozygous	Not performed	Not performed	Pathogenic	PM1, PP2, PP3, PP5
HMBS	NM_000190.4	c.787G>A	p.Val263Met	Heterozygous	Confirmed (Sanger)	NA	Likely Pathogenic	PM1, PM2, PP2, PP3	Healthy	NA	Incomplete and/or age-dependent and/or sex-dependent penetrance; phenotype currently not expressed
BTD	NM_001370658.1	c.1270G>C	p.Asp424His	Heterozygous	Not performed	Not performed	Pathogenic	PM1, PP2, PP3, PP5	Normal biotinidase levels at newborn biochemical screening	NA	Diagnosis excluded by biochemical testing
BTD	NM_001370658.1	c.689T>A	p.Phe230Tyr	Heterozygous	Not performed	Not performed	Likely Pathogenic	PM1, PM2, PP2, PP3
ABCD1	NM_000033.4	c.389T>G	p.Phe130Cys	Heterozygous	Confirmed (Sanger)	NA	Likely Pathogenic	PP2, PP3, PM2	Healthy; very long-chain fatty acids within normal limits	NA	Incomplete and/or age-dependent and/or sex-dependent penetrance; phenotype currently not expressed
SLC52A1	NM_017986.4	c.208C>T	p.Gln70*	Heterozygous	Confirmed (Sanger)	Maternal	Likely Pathogenic	PVS1, PM2	Healthy	NA	Incomplete and/or age-dependent and/or sex-dependent penetrance; phenotype currently not expressed
OTC	NM_000531.6	c.485G>C	p.Gly162Ala	Heterozygous	Confirmed (Sanger)	Paternal	Likely Pathogenic	PM1, PM2, PM5, PP2, PP3, PP5	Healthy; citrulline levels within normal limits	Father is healthy; citrulline levels not assessed	Incomplete and/or age-dependent and/or sex-dependent penetrance; phenotype currently not expressed
OTC	NM_000531.6	c.152A>G	p.Glu51Gly	Hemizygous	Confirmed (Sanger)	Maternal	Likely Pathogenic	PM1, PM2, PP2, PP3	Healthy; citrulline levels within normal limits	Mother is healthy; citrulline levels not assessed	Incomplete and/or age-dependent and/or sex-dependent penetrance; phenotype currently not expressed
SLC22A5	NM_003060.4	c.1400C>G	p.Ser467Cys	Homozygous	Confirmed (Sanger)	Parents are heterozygous	Pathogenic	PM3, PS3, PM1, PM2, PM5, PP2, PP3	Primary systemic carnitine deficiency at newborn biochemical screening.	Negative	Diagnosis clinically and/or biochemically confirmed
MMACHC	NM_015506.3	c.271dup	p.Arg91Lysfs*14	Homozygous	Confirmed (Sanger)	Parents are heterozygous	Pathogenic	PS3, PVS1, PM3, PM2	Intracellular cobalamin metabolism defect at newborn biochemical screening	Negative	Diagnosis clinically and/or biochemically confirmed
GLA	NM_000169.3	c.170A>G	p.Gln57Arg	Heterozygous	Confirmed (Sanger)	Paternal	Likely Pathogenic	PM1, PM2, PM5, PP2, PP5	Healthy; enzyme activity within normal limits	Father is healthy; enzyme activity not tested	Incomplete and/or age-dependent and/or sex-dependent penetrance; phenotype currently not expressed
HMBS	NM_000190.4	c.788T>C	p.Val263Ala	Heterozygous	Confirmed (Sanger)	Maternal	Likely Pathogenic	PM1, PM2, PP2, PP3	Healthy	NA	Incomplete and/or age-dependent and/or sex-dependent penetrance; phenotype currently not expressed
HMBS	NM_000190.4	c.566C>T	p.Ala189Val	Heterozygous	Confirmed (Sanger)	Maternal	Likely Pathogenic	PM1, PM2, PP2, PP3	Healthy	Mother is healthy	Incomplete and/or age-dependent and/or sex-dependent penetrance; phenotype currently not expressed
GBA	NM_000157.4	c.1226A>G	p.Asn409Ser	Homozygous	Confirmed (Sanger)	Pending	Likely Pathogenic	PM1, PM2, PM5, PP2, PP3, PP5	Severely decreased β-glucosidase activity.	NA	Diagnosis clinically and/or biochemically confirmed
SLC52A1	NM_017986.4	c.1010+1G>A	/	Heterozygous	Confirmed (Sanger)	Maternal	Likely Pathogenic	PVS1, PM2	Healthy	NA	Incomplete and/or age-dependent and/or sex-dependent penetrance; phenotype currently not expressed
PHKA1	NM_002637.4	c.2029del	p.Leu677*	Hemizygous	Confirmed (Sanger)	Pending	Likely Pathogenic	PVS1, PM2	Healthy; normal serum creatine kinase levels	Negative	Incomplete and/or age-dependent and/or sex-dependent penetrance; phenotype currently not expressed
Craniosynostosis cohort
FGFR1	NM_023110.3	c.2107G>A	p.Gly703Ser	Heterozygous	Confirmed (Sanger)	NA	Pathogenic	PS4, PM2, PM5, PP3	Head circumference at the 90th percentile	Negative	Incomplete and/or age-dependent and/or sex-dependent penetrance; phenotype currently not expressed
FGFR1	NM_023110.3	c.1595T>C	p.Met532Thr	Heterozygous	Confirmed (Sanger)	Paternal	Likely Pathogenic	PM1, PM2, PP2, PP3, PP5	Healthy	Father is healthy	Incomplete and/or age-dependent and/or sex-dependent penetrance; phenotype currently not expressed
FGFR3	NM_000142.5	c.746C>T	p.Ser249Phe	Heterozygous	Confirmed (Sanger)	Paternal	Likely Pathogenic	PM2, PM5, PP3	Healthy	Father is healthy	Incomplete and/or age-dependent and/or sex-dependent penetrance; phenotype currently not expressed
SMAD6	NM_005585.5	c.1151G>A	p.Arg384His	Heterozygous	Confirmed (Sanger)	Maternal	Likely Pathogenic	PM2, PP3	Healthy	Mother is healthy	Incomplete and/or age-dependent and/or sex-dependent penetrance; phenotype currently not expressed
FGFR1	NM_023110.3	c.2107G>A	p.Gly703Ser	Heterozygous	Confirmed (Sanger)	Maternal	Pathogenic	PS4, PM1, PM2, PM5, PP2, PP3	Healthy	Mother is healthy	Incomplete and/or age-dependent and/or sex-dependent penetrance; phenotype currently not expressed
SMAD6	NM_005585.5	c.864_871dup	p.Leu291Profs*251	Heterozygous	Confirmed (Sanger)	Maternal	Likely Pathogenic	PVS1, PM2	Healthy	Mother is healthy	Incomplete and/or age-dependent and/or sex-dependent penetrance; phenotype currently not expressed
FGFR1	NM_023110.3	c.448+1G>A	/	Heterozygous	Confirmed (Sanger)	Maternal	Likely Pathogenic	PVS1, PM2, PP5	Healthy	Mother is healthy	Incomplete and/or age-dependent and/or sex-dependent penetrance; phenotype currently not expressed
SMAD6	NM_005585.5	c.465_471dup	p.Ser158Argfs*147	Heterozygous	Confirmed (Sanger)	Maternal	Pathogenic	PVS1, PM2, PP5	Healthy	Mother is healthy	Incomplete and/or age-dependent and/or sex-dependent penetrance; phenotype currently not expressed
TCF12	NM_207037.2	c.76-1G>T	/	Heterozygous	Confirmed (Sanger)	NA (lost at follow up)	Likely Pathogenic	PVS1, PM2	NA (lost at follow up)	NA (lost at follow up)	Incomplete and/or age-dependent and/or sex-dependent penetrance; phenotype currently not expressed
SMAD6	NM_005585.5	c.1127_1128dup	p.Ser377Alafs*163	Heterozygous	Confirmed (Sanger)	Maternal	Likely Pathogenic	PM2, PVS1	Healthy	Mother is healthy	Incomplete and/or age-dependent and/or sex-dependent penetrance; phenotype currently not expressed
TCF12	NM_207037.2	c.1940C>G	p.Ala647Gly	Heterozygous	Confirmed (Sanger)	Pending	Likely Pathogenic	PM2, PP3	Aortic coarctation; head circumference <3rd percentile; posterior plagiocephaly; prominence of the right coronal suture with asymmetry.	Mother with facial asymmetry	Incomplete and/or age-dependent and/or sex-dependent penetrance; phenotype currently not expressed; supportive family history
Neuromuscular cohort
DMD	NM_004006.3	c.314A>T	p.Lys105Ile	Heterozygous	Confirmed (Sanger)	Maternal	Likely Pathogenic	PM2, PP3	Healthy	Mother is healthy; 22-month-old brother carrier of the variant is healthy with normal creatine kinase levels	Incomplete and/or age-dependent and/or sex-dependent penetrance; phenotype currently not expressed
DMD	NM_004006.3	c.6912+1G>A	/	Heterozygous	Confirmed (Sanger)	NA	Pathogenic	PS4, PVS1, PM2	Healthy	NA	Incomplete and/or age-dependent and/or sex-dependent penetrance; phenotype currently not expressed
CHRNE	NM_000080.4	c.455T>A	p.Val152Asp	Heterozygous	Confirmed (Sanger)	Pending	Likely Pathogenic	PM1, PM2, PP3	Healthy; unilateral syndactyly of toes IV–V; head circumference at the 97th percentile.	Negative	Incomplete and/or age-dependent and/or sex-dependent penetrance; phenotype currently not expressed
DOK7	NM_173660.5	c.54+25_55-38del	/	Homozygous	Not confirmed (heterozygous at Sanger)	Mother is heterozygous	Pathogenic	PM2, PM3, PVS1, PS3	Healthy	Negative	False positive
CHRNA1	NM_000079.4	c.757T>G	p.Phe253Val	Heterozygous	Confirmed (Sanger)	Pending	Likely Pathogenic	PM2, PP3, PP5	Healthy	Negative	Incomplete and/or age-dependent and/or sex-dependent penetrance; phenotype currently not expressed
DMD	NM_004006.3	c.1812+1G>A	/	Heterozygous	Confirmed (Sanger)	NA	Pathogenic	PVS1, PM2, PM3	Healthy	NA	Incomplete and/or age-dependent and/or sex-dependent penetrance; phenotype currently not expressed
SCN4A	NM_000334.4	c.4441G>T	p.Ala1481Ser	Heterozygous	Confirmed (Sanger)	Pending	Likely Pathogenic	PM1, PM2, PM5, PP3	Healthy	Father with nocturnal leg muscle cramps	Incomplete and/or age-dependent and/or sex-dependent penetrance; phenotype currently not expressed
DMD	NM_004006.3	c.314A>T	p.Lys105Ile	Heterozygous	Confirmed (Sanger)	Paternal	Likely Pathogenic	PM2, PP3	Unilateral renal agenesis	Father is healthy	Incomplete and/or age-dependent and/or sex-dependent penetrance; phenotype currently not expressed
SCN4A	NM_000334.4	c.4324G>A	p.Val1442Met	Heterozygous	Confirmed (Sanger)	Pending	Likely Pathogenic	PM1, PM2, PM5, PP3	Healthy	Negative	Incomplete and/or age-dependent and/or sex-dependent penetrance; phenotype currently not expressed
Cancer predisposition syndromes cohort
NF1	NM_001042492.3	c.1466A>G	p.Tyr489Cys	Heterozygous	Confirmed (Sanger)	De novo	Likely Pathogenic	PM1, PM2, PP2, PP5	Neurofibromatosis type 1	Negative	Diagnosis clinically and/or biochemically confirmed
RB1 (exon 5-17)		Deletion		Heterozygous	Not confirmed (MLPA)	/	Pathogenic	2E	Healthy	Negative	False positive
PRKAR1A	NM_002734.5	c.1003C>T	p.Arg335Cys	Heterozygous	Confirmed (Sanger)	De novo	Pathogenic	PS3, PS4, PM2, PM5, PP2, PP3	Ventricular septal defect; pulmonary valve dysplasia with pulmonary stenosis; moderate-to-severe obstructive sleep apnea syndrome; failure to thrive	Negative	Incomplete and/or age-dependent and/or sex-dependent penetrance; phenotype currently not expressed
RB1 (exon 8-10)		Deletion		Heterozygous	Not confirmed (MLPA)	/	Likely Pathogenic	2E	Healthy	Negative	False positive
NF1	NM_001042492.3	c.2998C>T	p.Arg1000Cys	Heterozygous	Confirmed (Sanger)	De novo	Likely Pathogenic	PP2, PP3, PM1, PM 2	Asymptomatic at 11 months	Negative	Incomplete and/or age-dependent and/or sex-dependent penetrance; phenotype currently not expressed
NF1	NM_001042492.3	c.574C>T	p.Arg192*	Heterozygous	Pending	NA (adopted)	Pathogenic	PVS1, PS4, PM2	Cerebral palsy and neurofibromatosis type 1	NA (adopted)	Diagnosis clinically and/or biochemically confirmed
PRKAR1A	NM_001276290.1	c.989C>G	p.Ser330*	Heterozygous	Confirmed (Sanger)	Paternal	Pathogenic	PM2, PVS1, PS4	Healthy	Father is healthy; no dysmorphic features; no skin anomalies; no endocrinological evaluation performed	Incomplete and/or age-dependent and/or sex-dependent penetrance; phenotype currently not expressed
Gastroenterology cohort
NOTCH2	NM_024408.4	c.545A>T	p.Asp182Val	Heterozygous	Pending	Pending	Likely Pathogenic	PM2, PP2, PP3	Healthy	Negative	Incomplete and/or age-dependent and/or sex-dependent penetrance; phenotype currently not expressed
NOTCH2	NM_024408.4	c.4995dup	p.Val1666Cysfs*4	Heterozygous	Confirmed (Sanger)	De novo	Likely Pathogenic	PVS1, PM2	Ventricular septal defect; several café-au-lait spots; mild facial dysmorphisms; no cholestasis	Negative	Incomplete and/or age-dependent and/or sex-dependent penetrance; phenotype currently not expressed
RET	NM_020975.6	c.3187+1G>A	/	Heterozygous	Confirmed (Sanger)	NA	Likely Pathogenic	PVS1, PM2	Healthy	NA	Incomplete and/or age-dependent and/or sex-dependent penetrance; phenotype currently not expressed
JAG1	NM_000214.3	c.602G>A	p.Arg201His	Heterozygous	Confirmed (Sanger)	NA (adopted)	Likely Pathogenic	PM2, PM5, PP2, PP3	No cardiac anomalies; buccal asymmetry; normal eye examination	NA (adopted)	Incomplete and/or age-dependent and/or sex-dependent penetrance; phenotype currently not expressed
NOTCH2	NM_024408.4	c.1622G>A	p.Cys541Tyr	Heterozygous	Confirmed (Sanger)	NA	Likely Pathogenic	PM2, PP2, PP3	Ventriculomegaly; subependymal heterotopia; psychomotor delay	Negative	Incomplete and/or age-dependent and/or sex-dependent penetrance; phenotype currently not expressed
CFTR cohort
CFTR	NM_000492.4	c.509G>A	p.Arg170His	Heterozygous	Confirmed (NGS)	Paternal	Likely Pathogenic	PP2, PP3, PP5, PM2	Healthy; immunoreactive trypsinogen and sweat test negative.	Negative	Incomplete and/or age-dependent and/or sex-dependent penetrance; phenotype currently not expressed
CFTR	NM_000492.4	c.3230T>C	p.Leu1077Pro	Heterozygous	Confirmed (NGS)	Maternal	Pathogenic	PS3, PS4, PP2, PP3, PM1, PM2
CFTR	NM_000492.4	c.1521_1523del	p.Phe508del	Heterozygous	Confirmed (NGS)	Paternal	Pathogenic	PS4, PS1, PM4, PM2	Healthy; immunoreactive trypsinogen negative	Negative	Incomplete and/or age-dependent and/or sex-dependent penetrance; phenotype currently not expressed
CFTR	NM_000492.4	c.1210-34TG[12];1210-12T[5] (5T-12TG)		Heterozygous	Confirmed (NGS)	Maternal	Pathogenic	BP4, PP5
CFTR	NM_000492.4	c.1521_1523del	p.Phe508del	Heterozygous	Confirmed (NGS)	Paternal	Pathogenic	PS4, PS1, PM4, PM2	Healthy; immunoreactive trypsinogen negative	Negative	Incomplete and/or age-dependent and/or sex-dependent penetrance; phenotype currently not expressed
CFTR	NM_000492.4	c.1210-34TG[12];1210-12T[5] (5T-12TG)	/	Heterozygous	Confirmed (NGS)	Maternal	Likely Pathogenic	BP4, PP5
CFTR	NM_000492.4	c.489+3A>G	/	Heterozygous	Pending	Pending	Likely Pathogenic	PP3, PS3, PS4, PM2	Perinatal hypoxic-ischemic distress	Negative	Incomplete and/or age-dependent and/or sex-dependent penetrance; phenotype currently not expressed
CFTR	NM_000492.4	c.1405A>G	p.Met469Val	Heterozygous	Pending	Pending	Pathogenic	PM2, PP2, PP3, PP5
CFTR	NM_000492.4	c.3154T>G	p.Phe1052Val	Homozygous	Confirmed (NGS)	Parents are heterozygous	Pathogenic	PS4, PM1, PM2, PP2, PP3	Healthy; immunoreactive trypsinogen negative	Negative	Incomplete and/or age-dependent and/or sex-dependent penetrance; phenotype currently not expressed
Multiple diagnoses cohort
G6PD	NM_001360016.2	c.563C>T	p.Ser188Phe	Heterozygous	Not performed	NA	Likely Pathogenic	PM1, PM2, PP2, PP3, PP5	Healthy	Father with known G6PD deficiency	Incomplete and/or age-dependent and/or sex-dependent penetrance; phenotype currently not expressed
MYH9	NM_002473.6	c.833A>G	p.Tyr278Cys	Heterozygous	Confirmed (Sanger)	Pending	Likely Pathogenic	PM2, PP2, PP3			Incomplete and/or age-dependent and/or sex-dependent penetrance; phenotype currently not expressed
KCNQ1	NM_000218.3	c.859G>A	p.Ala287Thr	Heterozygous	Confirmed (Sanger)	Maternal	Likely Pathogenic	PM2, PP3	Healthy; normal cardiological evaluation and otoacoustic emissions.	Mother is healthy; normal cardiological evaluation; no subjective hearing loss; audiometry not performed	Incomplete and/or age-dependent and/or sex-dependent penetrance; phenotype currently not expressed
KCNQ4	NM_004700.4	c.422T>A	p.Val141Glu	Heterozygous	Confirmed (Sanger)	Maternal	Likely Pathogenic	PM1, PM2, PP2, PP3			Incomplete and/or age-dependent and/or sex-dependent penetrance; phenotype currently not expressed
GBA	NM_000157.4	c.1342G>C	p.Asp448His	Heterozygous	Confirmed (Sanger)	Maternal	Pathogenic	PS3, PM2, PM5, PP2, PP3, PP5, PM3	Deficiency of β-glucosidase enzyme; audiometric evaluation within normal limits	Negative	Diagnosis clinically and/or biochemically confirmed
GBA	NM_000157.4	c.1226A>G	p.Asn409Ser	Heterozygous	Confirmed (Sanger)	Paternal	Likely Pathogenic	PM1, PM2, PM5, PP2, PP3, PP5
USH2A	NM_206933.4	c.14350G>A	p.Glu4784Lys	Heterozygous	Confirmed (Sanger)	Paternal	Likely Pathogenic	PM1, PM2, PM3			Incomplete and/or age-dependent and/or sex-dependent penetrance; phenotype currently not expressed
USH2A (exon 15-20)		Deletion	/	Heterozygous	Confirmed (MLPA)	Maternal	Likely Pathogenic	2E
MC4R	NM_005912.3	c.380C>T	p.Ser127Leu	Heterozygous	Confirmed (Sanger)	Paternal	Pathogenic	PS3, PS4, PM1	Healthy; normal audiometry	Negative	Incomplete and/or age-dependent and/or sex-dependent penetrance; phenotype currently not expressed
DIAPH1	NM_005219.5	c.991C>T	p.Arg331*	Heterozygous	Confirmed (Sanger)	Maternal	Likely Pathogenic	PM2, PP2			Incomplete and/or age-dependent and/or sex-dependent penetrance; phenotype currently not expressed
MC4R	NM_005912.3	c.380C>T	p.Ser127Leu	Heterozygous	Confirmed (Sanger)	Paternal	Pathogenic	PS3, PS4, PM1	Healthy; normal audiometry	Negative	Incomplete and/or age-dependent and/or sex-dependent penetrance; phenotype currently not expressed
DIAPH1	NM_005219.5	c.991C>T	p.Arg331*	Heterozygous	Confirmed (Sanger)	Maternal	Likely Pathogenic	PM2, PP2			Incomplete and/or age-dependent and/or sex-dependent penetrance; phenotype currently not expressed
MYL2	NM_000432.4	c.401A>C	p.Glu134Ala	Heterozygous	Confirmed (Sanger)	Paternal	Likely Pathogenic	PM2, PP2, PP3, PP5	Healthy; normal cardiological evaluation and audiometry	Mother is healthy; no subjective hearing loss; audiometry not performed. Father with normal cardiological evaluation.	Incomplete and/or age-dependent and/or sex-dependent penetrance; phenotype currently not expressed
COL11A2	NM_080680.3	c.2099G>C	p.Gly700Ala	Heterozygous	Confirmed (Sanger)	Maternal	Likely Pathogenic	PM2, PP2, PP3			Incomplete and/or age-dependent and/or sex-dependent penetrance; phenotype currently not expressed
G6PD	NM_001360016.2	c.202G>A	p.Val68Met	Heterozygous	Not performed	NA	Likely Pathogenic	PM1, PM2, PP2, PP3, PP5	Prolonged neonatal jaundice	Negative	Incomplete and/or age-dependent and/or sex-dependent penetrance; phenotype currently not expressed
HBB	NM_000518.5	c.20A>T	p.Glu7Val	Homozygous	Confirmed (Sanger)	Parents are heterozygous	Pathogenic	PM2, PM5, PP5			Diagnosis clinically and/or biochemically confirmed
APOB	NM_000384.3	c.10679A>G	p.Tyr3560Cys	Heterozygous	Confirmed (Sanger)	Paternal	Pathogenic	PS4, PM2, PP3	Healthy; neuromotor development within normal limits	Father is healthy; cholesterol levels not tested	Incomplete and/or age-dependent and/or sex-dependent penetrance; phenotype currently not expressed
Del16p13.11	Chr16:14968855-16194578	Deletion	/	Heterozygous	Confirmed (array-CGH)	Paternal	Likely Pathogenic	2A, 4L			Incomplete and/or age-dependent and/or sex-dependent penetrance; phenotype currently not expressed
G6PD	NM_001360016.3	c.844G>C	p.Asp282His	Heterozygous	Not performed	NA	Pathogenic	PM2, PM5, PP1, PP3, PS3	NA	NA	Incomplete and/or age-dependent and/or sex-dependent penetrance; phenotype currently not expressed
KCNH2	NM_000238.4	c.2863C>G	p.Leu955Val	Heterozygous	Confirmed (Sanger)	NA	Likely Pathogenic	PS4, PM2, PP2			Incomplete and/or age-dependent and/or sex-dependent penetrance; phenotype currently not expressed
NF1	NM_001042492.3	c.3461A>G	p.Asn1154Ser	Heterozygous	Pending	Pending	Likely Pathogenic	PM1, PM2, PM5, PP2	Healthy; normal otoacoustic emissions	Negative	Incomplete and/or age-dependent and/or sex-dependent penetrance; phenotype currently not expressed
STRC (exon 28)		Deletion	/	Homozygous	Confirmed (MLPA)	Parents are heterozygous	Likely Pathogenic	2E			Incomplete and/or age-dependent and/or sex-dependent penetrance; phenotype currently not expressed
SMAD3	NM_005902.4	c.991G>A	p.Val331Ile	Heterozygous	Confirmed (Sanger)	NA	Likely Pathogenic	PM2, PM5, PP2, PP3	Healthy	NA	Incomplete and/or age-dependent and/or sex-dependent penetrance; phenotype currently not expressed
G6PD	NM_001360016.2	c.242G>A	p.Arg81His	Heterozygous	Not performed	NA	Pathogenic	PS4, PM1, PM2, PP2, PP3			Incomplete and/or age-dependent and/or sex-dependent penetrance; phenotype currently not expressed
G6PD	NM_001360016.2	c.563C>T	p.Ser188Phe	Homozygous	Not performed	NA	Likely Pathogenic	PM1, PM2, PP2, PP3, PP5	Healthy, normal biotinidase levels at newborn biochemical screening	Both father and mother with known G6PD deficiency	Diagnosis clinically and/or biochemically confirmed
BTD	NM_001370658.1	c.451G>A	p.Ala151Thr	Heterozygous	Not performed	Not performed	Pathogenic	PM1. PM2, PP2, PP3, PM3			Diagnosis excluded by biochemical testing
BTD	NM_001370658.1	c.1270G>C	p.Asp424His	Heterozygous	Not performed	Not performed	Pathogenic	PM1, PP2, PP3, PP5
TGFBR1	NM_004612.4	c.1433A>G	p.Asn478Ser	Heterozygous	Confirmed (Sanger)	NA	Likely Pathogenic	PM1, PM2, PP2, PP3	Healthy	NA	Incomplete and/or age-dependent and/or sex-dependent penetrance; phenotype currently not expressed
CHD7	NM_017780.4	c.5533G>A	p.Gly1845Arg	Heterozygous	Confirmed (Sanger)	NA	Likely Pathogenic	PM2, PM5, PP2, PP3			Incomplete and/or age-dependent and/or sex-dependent penetrance; phenotype currently not expressed
ARSA	NM_000487.6	c.465+1G>A	/	Heterozygous	Confirmed (Sanger)	Maternal	Pathogenic	PVS1, PS3,PM3, PM2	Non-classic congenital adrenal hyperplasia	Negative	False positive
ARSA	NM_000487.6	c.931G>A	p.Gly311Ser	Heterozygous	Confirmed (Sanger)	Maternal	Pathogenic	PS3, PM3, PM1, PM2, PM5, PP2, PP3
CYP21A2	NM_000500.9	c.1360C>T	p.Pro454Ser	Heterozygous	Pending	Pending	Pathogenic	PM1, PM2, PP2, PP5			Diagnosis clinically and/or biochemically confirmed
CYP21A2	NM_000500.9	c.-126C>G	/	Heterozygous	Pending	Pending	Pathogenic	PM2, PS3, PM3
G6PD	NM_001360016.2	c.949G>A	p.Glu317Lys	Heterozygous	Not performed	NA	Likely Pathogenic	PM1, PM2, PP2, PP3, PP5	Healthy	Negative	Incomplete and/or age-dependent and/or sex-dependent penetrance; phenotype currently not expressed
Dup22q11.21	Chr 22q11.21	Duplication	/	Heterozygous	Pending	Pending	Pathogenic	2A, 4L			Incomplete and/or age-dependent and/or sex-dependent penetrance; phenotype currently not expressed
G6PD	NM_001360016.2	c.202G>A	p.Val68Met	Hemizygous	Not performed	NA	Likely Pathogenic	PM1, PM2, PP2, PP3, PP5	NA	NA	Diagnosis clinically and/or biochemically confirmed
TNNI3	NM_000363.5	c.392_394del	p.Lys131del	Heterozygous	Confirmed (Sanger)	NA	Likely Pathogenic	PM4, PM1, PM2			Incomplete and/or age-dependent and/or sex-dependent penetrance; phenotype currently not expressed
G6PD	NM_001360016.2	c.202G>A	p.Val68Met	Heterozygous	Not performed	NA	Likely Pathogenic	PM1, PM2, PP2, PP3, PP5	NA	NA	Incomplete and/or age-dependent and/or sex-dependent penetrance; phenotype currently not expressed
SCN5A	NM_000335.5	c.3157G>A	p.Glu1053Lys	Heterozygous	Confirmed (Sanger)	NA	Likely Pathogenic	PP2, PP3, PM2			Incomplete and/or age-dependent and/or sex-dependent penetrance; phenotype currently not expressed
COL1A1	NM_000088.4	c.2198G>A	p.Arg733His	Heterozygous	Pending	Pending	Likely Pathogenic	PM1, PM2, PM5, PP2, PP3	Healthy; no blue sclerae	Negative	Incomplete and/or age-dependent and/or sex-dependent penetrance; phenotype currently not expressed
HMBS	NM_000190.4	c.67G>T	p.Val23Leu	Heterozygous	Pending	Pending	Likely Pathogenic	PM1, PM2, PM5, PP2, PP3			Incomplete and/or age-dependent and/or sex-dependent penetrance; phenotype currently not expressed
SCN5A	NM_000335.5	c.3781G>A	p.Gly1261Ser	Heterozygous	Confirmed (Sanger)	Paternal	Likely Pathogenic	PM2, PP2, PP3, PP5	Healthy; normal cardiological evaluation and citrulline levels	"Father is healthy; cardiological and metabolic evaluations not performed	Incomplete and/or age-dependent and/or sex-dependent penetrance; phenotype currently not expressed
OTC	NM_000531.6	c.285G>T	p.Leu95Phe	Heterozygous	Confirmed (Sanger)	Paternal	Likely Pathogenic	PM1, PM2, PM5, PP2, PP3			Incomplete and/or age-dependent and/or sex-dependent penetrance; phenotype currently not expressed
SCN5A	NM_000335.5	c.4745G>A	p.Arg1582His	Heterozygous	Confirmed (Sanger)	NA	Likely Pathogenic	PM2, PP2, PP3	Healthy	NA	Incomplete and/or age-dependent and/or sex-dependent penetrance; phenotype currently not expressed
FBN1	NM_000138.5	c.994C>T	p.Arg332Cys	Heterozygous	Confirmed (Sanger)	NA	Likely Pathogenic	PS4, PP2, PP3, PM2			Incomplete and/or age-dependent and/or sex-dependent penetrance; phenotype currently not expressed
APC	NM_000038.6	c.2523dup	p.Asp842Argfs*2	Heterozygous	Confirmed (Sanger)	NA	Pathogenic	PVS1, PS4, PM2			Incomplete and/or age-dependent and/or sex-dependent penetrance; phenotype currently not expressed
G6PD	NM_001360016.2	c.844G>C	p.Asp282His	Heterozygous	Not performed	NA	Pathogenic	PM2, PM5, PP1, PP3, PS3	Healthy	Father with aortic dilation and a family history of aortic dilation. History of G6PD deficiency on the maternal side.	Incomplete and/or age-dependent and/or sex-dependent penetrance; phenotype currently not expressed
FBN1	NM_000138.5	c.3338A>C	p.Asp1113Ala	Heterozygous	Confirmed (Sanger)	Paternal	Likely Pathogenic	PM2, PM5, PP2, PP3			Diagnosis clinically and/or biochemically confirmed
MYH14	NM_001145809.2	c.866T>C	p.Ile289Thr	Heterozygous	Pending	Pending	Likely Pathogenic	PM2, PP3	Healthy	History of hypercholesterolemia on the maternal side	Incomplete and/or age-dependent and/or sex-dependent penetrance; phenotype currently not expressed; supportive family history
LDLR	NM_000527.5	c.1586+5G>A	/	Heterozygous	Pending	Pending	Likely Pathogenic	PS3, PS4, PP1, PP2, PM2			Diagnosis clinically and/or biochemically confirmed
MYH7	NM_000257.4	c.2572C>T	p.Arg858Cys	Heterozygous	Confirmed (Sanger)	Maternal	Pathogenic	PS4, PM1, PM2, PM5, PP2	Healthy; no craniosynostosis; normal cardiological evaluation	Mother is healthy, cardiological evaluation not performed	Incomplete and/or age-dependent and/or sex-dependent penetrance; phenotype currently not expressed
TCF12	NM_207037.2	c.579+1G>A	/	Heterozygous	Confirmed (Sanger)	De novo	Likely Pathogenic	PVS1, PM2			Incomplete and/or age-dependent and/or sex-dependent penetrance; phenotype currently not expressed
ELN	NM_000501.4	c.1577-2A>T	/	Heterozygous	Pending	NA	Likely Pathogenic	PM2, PP5, PVS1	Healthy	NA	Incomplete and/or age-dependent and/or sex-dependent penetrance; phenotype currently not expressed
GLA	NM_000169.3	c.1271C>A	p.Ser424*	Hemizygous	Pending	NA	Likely Pathogenic	PVS1, PM2			Incomplete and/or age-dependent and/or sex-dependent penetrance; phenotype currently not expressed
COL11A2	NM_080680.3	c.2386G>T	p.Gly796Cys	Heterozygous	Confirmed (Sanger)	Paternal	Likely Pathogenic	PM2, PP2, PP3	Healthy; normal otoacoustic emissions	Father is healthy; no subjective hearing loss; audiometry not performed; history of hearing loss on the paternal side	Incomplete and/or age-dependent and/or sex-dependent penetrance; phenotype currently not expressed; supportive family history
MYH9	NM_002473.6	c.2018T>C	p.Ile673Thr	Heterozygous	Confirmed (Sanger)	Paternal	Likely Pathogenic	PM2, PP2, PP3			Incomplete and/or age-dependent and/or sex-dependent penetrance; phenotype currently not expressed
SYT2	NM_177402.5	c.923C>T	p.Pro308Leu	Heterozygous	Confirmed (Sanger)	Maternal	Pathogenic	PM2, PP1, PP2, PS3, PS4	Severe prematurity; intrauterine growth restriction; perinatal distress	Mother with known neurofibromatosis type 1 and mild neuromuscular symptoms	Diagnosis clinically and/or biochemically confirmed
NF1	NM_001042492.3	c.6904C>T	p.Gln2302*	Heterozygous	Confirmed (Sanger)	Maternal	Pathogenic	PM2, PP1, PS2, PVS1			Diagnosis clinically and/or biochemically confirmed
G6PD	NM_001360016.2	c.844G>C	p.Asp282His	Heterozygous	Not performed	NA	Pathogenic	PM1, PM2, PM5, PP1, PP2, PP3, PS3	Joint hyperlaxity; thoracic hyperkyphosis	Mother with joint hyperlaxity and a history of multiple fractures	Incomplete and/or age-dependent and/or sex-dependent penetrance; phenotype currently not expressed
COL1A1	NM_000088.4	c.3082G>A	p.Gly1028Ser	Heterozygous	Confirmed (Sanger)	Pending	Pathogenic	PM1, PM2, PP2, PP3, PS4			Diagnosis clinically and/or biochemically confirmed
LMNA	NM_170707.4	c.1303C>T	p.Arg435Cys	Heterozygous	Confirmed (Sanger)	Pending	Pathogenic	PS3, PS4, PM1, PM2, PM5, PP1, PP2	Healthy; normal cardiological evaluation and otoacoustic emissions.	Negative	Incomplete and/or age-dependent and/or sex-dependent penetrance; phenotype currently not expressed
COL11A2	NM_080680.3	c.2099G>C	p.Gly700Ala	Heterozygous	Confirmed (Sanger)	Pending	Likely Pathogenic	PM2, PP3			Incomplete and/or age-dependent and/or sex-dependent penetrance; phenotype currently not expressed
LMNA	NM_170707.4	c.1318G>A	p.Val440Met	Heterozygous	Confirmed (Sanger)	Pending	Likely Pathogenic	PM1, PM2, PP2, PP3, PP5	Healthy; normal cardiological evaluation and otoacoustic emissions.	Negative	Incomplete and/or age-dependent and/or sex-dependent penetrance; phenotype currently not expressed
SLC12A2	NM_001046.3	c.2482C>T	p.Arg828*	Heterozygous	Confirmed (Sanger)	Pending	Likely Pathogenic	PVS1, PM2			Incomplete and/or age-dependent and/or sex-dependent penetrance; phenotype currently not expressed
Del16p11.2	Chr16:28503803-29182196	Deletion	/	Heterozygous	Confirmed (array-CGH)	Paternal	Pathogenic	2A, 4L	Healthy; normal otoacoustic emissions; neuromotor development within normal limits	Mother is healthy; no subjective hearing loss; audiometry not performed. Father is healthy.	Incomplete and/or age-dependent and/or sex-dependent penetrance; phenotype currently not expressed
MYO6	NM_004999.4	c.2122C>T	p.Arg708*	Heterozygous	Confirmed (Sanger)	Maternal	Likely Pathogenic	PM2, PVS1			Incomplete and/or age-dependent and/or sex-dependent penetrance; phenotype currently not expressed
F8	NM_000132.4	c.6951C>G	p.Asp2317Glu	Hemizygous	Confirmed (Sanger)	Maternal	Likely Pathogenic	PM1, PM2, PM5, PP2	Factor VIII, metabolic evaluation, and citrulline levels within normal limits	Negative	Diagnosis excluded by biochemical testing
OTC	NM_000531.6	c.959G>A	p.Arg320Gln	Hemizygous	Confirmed (Sanger)	Maternal	Likely Pathogenic	PM1, PP2, PP5, BS1			Diagnosis excluded by biochemical testing
G6PD	NM_001360016.2	c.202G>A	p.Val68Met	Heterozygous	Not performed	NA	Pathogenic	PM1, PM2, PP2, PP3	Healthy	Negative	Incomplete and/or age-dependent and/or sex-dependent penetrance; phenotype currently not expressed
Trisomy X		Duplicazione	47,XXX	Heterozygous	Confirmed (karyotype)	NA	Pathogenic	2A, 3C, 4L			Incomplete and/or age-dependent and/or sex-dependent penetrance; phenotype currently not expressed
MYH7	NM_000257.4	c.610C>T,	p.Arg204Cys	Heterozygous	Confirmed (Sanger)	Maternal	Likely Pathogenic	PM1, PM2, PM5, PP3	Healthy; normal cardiological evaluation	Mother is healthy; no cardiological or hematological evaluation performed	Incomplete and/or age-dependent and/or sex-dependent penetrance; phenotype currently not expressed
RPS10	NM_001014.5	c.202T>C,	p.Tyr68His	Heterozygous	Confirmed (Sanger)	Maternal	Likely Pathogenic	PM2, PP3			Incomplete and/or age-dependent and/or sex-dependent penetrance; phenotype currently not expressed
FBN1	NM_000138.5	c.4405C>T	p.Arg1469Cys	Heterozygous	Confirmed (Sanger)	Paternal	Likely Pathogenic	PM1, PM2, PP2, PP3, PP5	Healthy; normal cardiological evaluation	Negative	Incomplete and/or age-dependent and/or sex-dependent penetrance; phenotype currently not expressed
ATP7B	NM_000053.4	c.2990T>G	p.Val997Gly	Heterozygous	Confirmed (Sanger)	Paternal	Likely Pathogenic	PM1, PM2, PP2, PP3			False positive
ATP7B	NM_000053.4	c.3207C>A	p.His1069Gln	Heterozygous	Confirmed (Sanger)	Paternal	Pathogenic	PS3, PM3, PM1, PM2, PM5, PP1, PP2, PP3
PKP2	NM_001005242.3	c.2071C>T,	p.Arg691*	Heterozygous	Confirmed (Sanger)	NA	Pathogenic	PVS1, PS4, PM2	Healthy	NA	Incomplete and/or age-dependent and/or sex-dependent penetrance; phenotype currently not expressed
GCK	NM_000162.5	c.1130G>A,	p.Arg377His	Heterozygous	Confirmed (Sanger)	NA	Pathogenic	PS4, PM2, PM5, PP2, PP3, PP1			Incomplete and/or age-dependent and/or sex-dependent penetrance; phenotype currently not expressed
HMBS	NM_000190.4	c.214G>A	p.Gly72Arg	Heterozygous	Confirmed (Sanger)	Paternal	Likely Pathogenic	PM2, PP2, PP3	Trigonocephaly treated with cranial remodeling surgery.	Father is healthy	Incomplete and/or age-dependent and/or sex-dependent penetrance; phenotype currently not expressed
SMAD6	NM_005585.5	c.465_471dup	p.Ser158Argfs*147	Heterozygous	Confirmed (Sanger)	Paternal	Pathogenic	PVS1, PM2, PP5			Diagnosis clinically and/or biochemically confirmed
PROS1	NM_000313.4	c.200A>C	p.Glu67Ala	Heterozygous	Confirmed (Sanger)	Paternal	Pathogenic	PM2, PM5, PP1, PP2, PP3, PS3, PS4	Prematurity; low birth weight; hyperechogenic kidneys; reduced alpha-galactosidase A activity	Negative	Incomplete and/or age-dependent and/or sex-dependent penetrance; phenotype currently not expressed
GLA	NM_000169.3	c.325G>A	p.Asp109Asn	Hemizygous	Confirmed (Sanger)	Maternal	Likely Pathogenic	PM1, PM2, PM5, PP2, PP3			Diagnosis clinically and/or biochemically confirmed
G6PD	NM_001360016.2	c.202G>A	p.Val68Met	Hemizygous	Not performed	NA	Probabilmente patogenica	PM1, PM2, PP2, PP3, PP5	Healthy; normal cardiological evaluation	Mother is healthy, cardiological evaluation not performed	Diagnosis clinically and/or biochemically confirmed
MYH7	NM_000257.4	c.2456G>A	p.Arg819Gln	Heterozygous	Confirmed (Sanger)	Maternal	Likely Pathogenic	PS4 , PM1, PM2, PM5, PP2, PP3			Incomplete and/or age-dependent and/or sex-dependent penetrance; phenotype currently not expressed

## Sheet: eTable 4
Gene/Chromosomal region	Reference sequence	cDNA variant	Protein variant	Number of Unrelated Individuals	Allele frequency in the cohort (%)
BTD	NM_001370658.1	c.1270G>C	p.Asp424His	3	0.0740009866798224
COL11A2	NM_080680.3	c.2099G>C	p.Gly700Ala	3	0.0740009866798224
CYP21A2	NM_000500.9	c.-126C>G	/	4	0.0986679822397632
Del16p11.2	Chr16:28503803-29182196	Deletion	/	3	0.0740009866798224
Del16p13.11	Chr16:14968855-16194578	Deletion	/	3	0.0740009866798224
F8	NM_000132.4	c.6374G>C	p.Ser2125Thr	4	0.0986679822397632
G6PD	NM_001360016.2	c.1003G>A	p.Ala335Thr	5	0.123334977799704
G6PD	NM_001360016.2	c.202G>A	p.Val68Met	52	1.28268376911692
G6PD	NM_001360016.2	c.383T>G	p.Leu128Arg	3	0.0740009866798224
G6PD	NM_001360016.2	c.563C>T	p.Ser188Phe	25	0.61667488899852
G6PD	NM_001360016.2	c.844G>C	p.Asp282His	19	0.468672915638875
KCNQ1	NM_000218.3	c.1189C>T	p.Arg397Trp	4	0.0986679822397632
KCNQ1	NM_000218.3	c.860C>A	p.Ala287Glu	3	0.0740009866798224
LHX4	NM_033343.4	c.250C>T	p.Arg84Cys	5	0.123334977799704
MYL2	NM_000432.4	c.401A>C	p.Glu134Ala	6	0.148001973359645
OTOGL	NM_001378609.3	c.1890-1G>T	/	3	0.0740009866798224
OTOGL	NM_001378609.3	c.5449C>T	p.Arg1817*	3	0.0740009866798224
PROKR2	NM_144773.4	c.253C>G	p.Arg85Gly	8	0.197335964479526
PROKR2	NM_144773.4	c.254G>A	p.Arg85His	5	0.123334977799704
PROKR2	NM_144773.4	c.58del	p.His20Metfs*24	3	0.0740009866798224
PROKR2	NM_144773.4	c.868C>T	p.Pro290Ser	4	0.0986679822397632
SCN5A	NM_000335.5	c.3157G>A	p.Glu1053Lys	4	0.0986679822397632
SCN5A	NM_000335.5	c.4745G>A	p.Arg1582His	3	0.0740009866798224
TGFBR1	NM_004612.4	c.1433A>G	p.Asn478Ser	3	0.0740009866798224
TNNT2	NM_001276345.2	c.862C>T	p.Arg288Cys	6	0.148001973359645
Trisomy 21	/	47,XX/XY,+21	/	6	0,148001973359645
Trisomy X/Klinefelter syndrome	/	47,XXX/XXY	/	4	0,0986679822397632
